# Supplementary material for: Cryptococcus inositol utilization modulates the host protective immune response during brain infection
Source: Cell Commun Signal. 2014 Sep 10;12:51. doi: 10.1186/s12964-014-0051-0 (PMC4172957; doi:10.1186/s12964-014-0051-0)
Supplement: Additional file 2: Table S2. — Expression level of SDEG involved in neurological disorder and cell death networks in the wild type or the itr1aΔ itr3cΔ mutant infected mouse brain. [file 12964_2014_51_MOESM2_ESM.xls]

## Sheet: Sheet1
Supplementary table 2. Expression level of SDEG involved in neurological disorder and cell death networks in the wild type or the itr1a itr3c mutant infected mouse brain
A. Neurological disorder network genes
Symbol	Gene Name	Location	Family	Gene ID	WT	itr1a itr3c
CX3CL1	chemokine (C-X3-C motif) ligand 1	Extracellular Space	cytokine	20312	0.0872488	-0.130215
ABHD12	abhydrolase domain containing 12	unknown	enzyme	76192	0.27686
ACHE	acetylcholinesterase	Plasma Membrane	enzyme	11423	0.345397
ACOT11	acyl-CoA thioesterase 11	Cytoplasm	enzyme	329910	0.376342
AGXT2L1	alanine-glyoxylate aminotransferase 2-like 1	unknown	enzyme	71760	1.14547	0.85344
AHCY	adenosylhomocysteinase	Cytoplasm	enzyme	269378	0.509605
C10orf2	chromosome 10 open reading frame 2	Cytoplasm	enzyme	226153	-0.778471
CA12	carbonic anhydrase XII	Plasma Membrane	enzyme	76459	-0.456895
CA2	carbonic anhydrase II	Cytoplasm	enzyme	12349	-0.451904	-0.365487
CA8	carbonic anhydrase VIII	Cytoplasm	enzyme	12319	-0.371911
CDS1	CDP-diacylglycerol synthase (phosphatidate cytidylyltransferase) 1	Cytoplasm	enzyme	74596	-0.312882
CNP	2',3'-cyclic nucleotide 3' phosphodiesterase	Cytoplasm	enzyme	12799	0.292126
CNTN1	contactin 1	Plasma Membrane	enzyme	12805	-0.119246
COMT	catechol-O-methyltransferase	Cytoplasm	enzyme	12846	0.260889
COX5B	cytochrome c oxidase subunit Vb	Cytoplasm	enzyme	12859	0.239761
COX7B	cytochrome c oxidase subunit VIIb	Cytoplasm	enzyme	66142	-0.273064
CRYM	crystallin, mu	Cytoplasm	enzyme	12971	0.628876	0.907013
CYC1	cytochrome c-1	Cytoplasm	enzyme	66445	0.358082
CYP51A1	cytochrome P450, family 51, subfamily A, polypeptide 1	Cytoplasm	enzyme	13121	-0.397652
DICER1	dicer 1, ribonuclease type III	Cytoplasm	enzyme	192119	-0.40482
DIRAS2	DIRAS family, GTP-binding RAS-like 2	Plasma Membrane	enzyme	68203	-0.13797	-0.164382
ELOVL1	ELOVL fatty acid elongase 1	Cytoplasm	enzyme	54325	0.942375
ENO2	enolase 2 (gamma, neuronal)	Cytoplasm	enzyme	13807	0.290207
FDFT1	farnesyl-diphosphate farnesyltransferase 1	Cytoplasm	enzyme	14137	0.369224
FKBP1A	FK506 binding protein 1A, 12kDa	Cytoplasm	enzyme	14225	0.237831
FTH1	ferritin, heavy polypeptide 1	Cytoplasm	enzyme	14319	0.328178	0.163122
GAA	glucosidase, alpha; acid	Cytoplasm	enzyme	14387	0.230134
GAD2	glutamate decarboxylase 2 (pancreatic islets and brain, 65kDa)	Cytoplasm	enzyme	14417	-0.197245
GAPDH	glyceraldehyde-3-phosphate dehydrogenase	Cytoplasm	enzyme	100042025|14433	0.331777
GNAL	guanine nucleotide binding protein (G protein), alpha activating activity polypeptide, olfactory type	Cytoplasm	enzyme	14680	-0.151755
GNAQ	guanine nucleotide binding protein (G protein), q polypeptide	Plasma Membrane	enzyme	14682	-0.248823
Gnas	GNAS (guanine nucleotide binding protein, alpha stimulating) complex locus	Cytoplasm	enzyme	14683	0.0655821
GNG3	guanine nucleotide binding protein (G protein), gamma 3	Plasma Membrane	enzyme	14704	0.250159
GNG7	guanine nucleotide binding protein (G protein), gamma 7	Plasma Membrane	enzyme	14708	0.130321
GPD1	glycerol-3-phosphate dehydrogenase 1 (soluble)	Cytoplasm	enzyme	14555	0.526411
GPI	glucose-6-phosphate isomerase	Extracellular Space	enzyme	14751	0.316026
HEXB	hexosaminidase B (beta polypeptide)	Cytoplasm	enzyme	15212	0.331787	0.392992
HINT1	histidine triad nucleotide binding protein 1	Nucleus	enzyme	15254	0.427802
HMGCR	3-hydroxy-3-methylglutaryl-CoA reductase	Cytoplasm	enzyme	15357	-0.309867	-0.320911
HMGCS2	3-hydroxy-3-methylglutaryl-CoA synthase 2 (mitochondrial)	Cytoplasm	enzyme	15360	0.566407
HMOX1	heme oxygenase (decycling) 1	Cytoplasm	enzyme	15368	1.31434	1.83142
HSP90AA1	heat shock protein 90kDa alpha (cytosolic), class A member 1	Cytoplasm	enzyme	15519	-0.160672
HSPA8	heat shock 70kDa protein 8	Cytoplasm	enzyme	15481	0.134678
HSPG2	heparan sulfate proteoglycan 2	Extracellular Space	enzyme	15530	-1.13398
IDS	iduronate 2-sulfatase	Cytoplasm	enzyme	15931	-0.283382
LAMA4	laminin, alpha 4	Extracellular Space	enzyme	16775	-0.758065
LDHA	lactate dehydrogenase A	Cytoplasm	enzyme	16828	0.227302
LDHB	lactate dehydrogenase B	Cytoplasm	enzyme	16832	0.280171
MAN1A1	mannosidase, alpha, class 1A, member 1	Cytoplasm	enzyme	17155	-0.585362
MDH1	malate dehydrogenase 1, NAD (soluble)	Cytoplasm	enzyme	17449	0.115697
MFN2	mitofusin 2	Cytoplasm	enzyme	170731	0.146563
MYO5A	myosin VA (heavy chain 12, myoxin)	Cytoplasm	enzyme	17918	-0.158443
NDST3	N-deacetylase/N-sulfotransferase (heparan glucosaminyl) 3	Cytoplasm	enzyme	83398	-0.498752
NDUFS2	NADH dehydrogenase (ubiquinone) Fe-S protein 2, 49kDa (NADH-coenzyme Q reductase)	Cytoplasm	enzyme	226646	0.314179
PAFAH1B1	platelet-activating factor acetylhydrolase 1b, regulatory subunit 1 (45kDa)	Cytoplasm	enzyme	18472	-0.290181
PDE10A	phosphodiesterase 10A	Cytoplasm	enzyme	23984	-0.176452	-0.160713
PDE1B	phosphodiesterase 1B, calmodulin-dependent	Cytoplasm	enzyme	18574	0.250698
PLCB1	phospholipase C, beta 1 (phosphoinositide-specific)	Cytoplasm	enzyme	18795	-0.176545
PLCB4	phospholipase C, beta 4	Cytoplasm	enzyme	18798	-0.516525
POR	P450 (cytochrome) oxidoreductase	Cytoplasm	enzyme	18984	0.321447
PPIA	peptidylprolyl isomerase A (cyclophilin A)	Cytoplasm	enzyme	268373	0.164189
PRDX2	peroxiredoxin 2	Cytoplasm	enzyme	21672	0.200173
PRDX6	peroxiredoxin 6	Cytoplasm	enzyme	11758	0.316612	0.340822
PSAT1	phosphoserine aminotransferase 1	Cytoplasm	enzyme	107272	0.477095	0.286703
RAB3A	RAB3A, member RAS oncogene family	Cytoplasm	enzyme	19339	0.151095
RAB5A	RAB5A, member RAS oncogene family	Cytoplasm	enzyme	271457	-0.332611
RALA	v-ral simian leukemia viral oncogene homolog A (ras related)	Cytoplasm	enzyme	56044	-0.36559
RASD2	RASD family, member 2	Cytoplasm	enzyme	75141	0.281432
RHOBTB3	Rho-related BTB domain containing 3	unknown	enzyme	73296	-0.479451
RHOG	ras homolog family member G	Cytoplasm	enzyme	56212	0.597727
Scd2	stearoyl-Coenzyme A desaturase 2	Cytoplasm	enzyme	20250	0.0773735	-0.165409
SDHB	succinate dehydrogenase complex, subunit B, iron sulfur (Ip)	Cytoplasm	enzyme	67680	0.265845
SETX	senataxin	Nucleus	enzyme	269254	-0.237855
SMPD1	sphingomyelin phosphodiesterase 1, acid lysosomal	Cytoplasm	enzyme	20597	0.234041
SUCLA2	succinate-CoA ligase, ADP-forming, beta subunit	Cytoplasm	enzyme	20916	-0.341503
TGM2	transglutaminase 2 (C polypeptide, protein-glutamine-gamma-glutamyltransferase)	Cytoplasm	enzyme	21817	0.871117	2.23882
TOP1	topoisomerase (DNA) I	Nucleus	enzyme	21969	-0.298787
TPI1	triosephosphate isomerase 1	Cytoplasm	enzyme	21991	0.458144
TTL	tubulin tyrosine ligase	Cytoplasm	enzyme	69737	-0.392044
UBE3A	ubiquitin protein ligase E3A	Nucleus	enzyme	22215	-0.552516
UGCG	UDP-glucose ceramide glucosyltransferase	Cytoplasm	enzyme	22234	-0.39705
UGT8	UDP glycosyltransferase 8	Cytoplasm	enzyme	22239	-0.563378	-0.337223
UQCRC1	ubiquinol-cytochrome c reductase core protein I	Cytoplasm	enzyme	22273	0.247289
XIAP	X-linked inhibitor of apoptosis	Cytoplasm	enzyme	11798	-0.279714
ADORA1	adenosine A1 receptor	Plasma Membrane	G-protein coupled receptor	11539	0.198807
CHRM1	cholinergic receptor, muscarinic 1	Plasma Membrane	G-protein coupled receptor	12669	0.189253
CNR1	cannabinoid receptor 1 (brain)	Plasma Membrane	G-protein coupled receptor	12801	-0.632342
GABBR1	gamma-aminobutyric acid (GABA) B receptor, 1	Plasma Membrane	G-protein coupled receptor	54393	0.143173
GPR56	G protein-coupled receptor 56	Plasma Membrane	G-protein coupled receptor	14766	0.400057
GRM1	glutamate receptor, metabotropic 1	Plasma Membrane	G-protein coupled receptor	14816	-0.283506
HRH1	histamine receptor H1	Plasma Membrane	G-protein coupled receptor	15465	-0.650449
LPAR1	lysophosphatidic acid receptor 1	Plasma Membrane	G-protein coupled receptor	14745	-0.358346
NTSR2	neurotensin receptor 2	Plasma Membrane	G-protein coupled receptor	18217	0.406162
OPRL1	opiate receptor-like 1	Plasma Membrane	G-protein coupled receptor	18389	0.383885
S1PR1	sphingosine-1-phosphate receptor 1	Plasma Membrane	G-protein coupled receptor	13609	-0.330581	-0.279386
BDNF	brain-derived neurotrophic factor	Extracellular Space	growth factor	12064	-0.829356	-0.819205
IGF1	insulin-like growth factor 1 (somatomedin C)	Extracellular Space	growth factor	16000	-1.022
IGF2	insulin-like growth factor 2 (somatomedin A)	Extracellular Space	growth factor	16002	-1.18428
CACNA1A	calcium channel, voltage-dependent, P/Q type, alpha 1A subunit	Plasma Membrane	ion channel	12286	-0.340224
CACNA1G	calcium channel, voltage-dependent, T type, alpha 1G subunit	Plasma Membrane	ion channel	12291	-0.244655
CACNA2D1	calcium channel, voltage-dependent, alpha 2/delta subunit 1	Plasma Membrane	ion channel	12293	-0.390962
CACNB4	calcium channel, voltage-dependent, beta 4 subunit	Plasma Membrane	ion channel	12298	-0.536932
CACNG2	calcium channel, voltage-dependent, gamma subunit 2	Plasma Membrane	ion channel	12300	-0.245181
CLCN3	chloride channel, voltage-sensitive 3	Plasma Membrane	ion channel	12725	-0.211675
GABRA1	gamma-aminobutyric acid (GABA) A receptor, alpha 1	Plasma Membrane	ion channel	14394	-0.198974
GABRA2	gamma-aminobutyric acid (GABA) A receptor, alpha 2	Plasma Membrane	ion channel	14395	-0.309031
GABRA4	gamma-aminobutyric acid (GABA) A receptor, alpha 4	Plasma Membrane	ion channel	14397	-0.318603
GABRB2	gamma-aminobutyric acid (GABA) A receptor, beta 2	Plasma Membrane	ion channel	14401	-0.485915
GABRB3	gamma-aminobutyric acid (GABA) A receptor, beta 3	Plasma Membrane	ion channel	14402	-0.238442
GABRD	gamma-aminobutyric acid (GABA) A receptor, delta	Plasma Membrane	ion channel	14403	0.382287
GRIA2	glutamate receptor, ionotropic, AMPA 2	Plasma Membrane	ion channel	14800	-0.396356
GRIA3	glutamate receptor, ionotropic, AMPA 3	Plasma Membrane	ion channel	53623	-0.581428
GRID2	glutamate receptor, ionotropic, delta 2	Plasma Membrane	ion channel	14804	-0.445286
GRIK2	glutamate receptor, ionotropic, kainate 2	Plasma Membrane	ion channel	14806	-0.427736
GRIN1	glutamate receptor, ionotropic, N-methyl D-aspartate 1	Plasma Membrane	ion channel	14810	0.225992
HCN2	hyperpolarization activated cyclic nucleotide-gated potassium channel 2	Plasma Membrane	ion channel	15166	0.25153	-0.226258
ITPR1	inositol 1,4,5-trisphosphate receptor, type 1	Cytoplasm	ion channel	16438	-0.295361	-0.107512
KCNA1	potassium voltage-gated channel, shaker-related subfamily, member 1 (episodic ataxia with myokymia)	Plasma Membrane	ion channel	16485	0.152434	0.255152
KCNAB2	potassium voltage-gated channel, shaker-related subfamily, beta member 2	Plasma Membrane	ion channel	16498	0.314092
KCNC2	potassium voltage-gated channel, Shaw-related subfamily, member 2	Plasma Membrane	ion channel	268345	-0.239877
KCNJ10	potassium inwardly-rectifying channel, subfamily J, member 10	Plasma Membrane	ion channel	16513	-0.138867	-0.416773
KCNN3	potassium intermediate/small conductance calcium-activated channel, subfamily N, member 3	Plasma Membrane	ion channel	140493	-0.487133
KCTD13	potassium channel tetramerisation domain containing 13	Nucleus	ion channel	233877	0.266527
RYR1	ryanodine receptor 1 (skeletal)	Cytoplasm	ion channel	20190	-1.16615
RYR3	ryanodine receptor 3	Plasma Membrane	ion channel	20192	-0.674296
SCN1A	sodium channel, voltage-gated, type I, alpha subunit	Plasma Membrane	ion channel	20265	-0.258606
SCN2A	sodium channel, voltage-gated, type II, alpha subunit	Plasma Membrane	ion channel	110876	-0.152182
SCN2B	sodium channel, voltage-gated, type II, beta subunit	Plasma Membrane	ion channel	72821	0.176564
SCN4B	sodium channel, voltage-gated, type IV, beta subunit	Plasma Membrane	ion channel	399548	0.187449	0.182487
SCN8A	sodium channel, voltage gated, type VIII, alpha subunit	Plasma Membrane	ion channel	20273	-0.269351
ACVR1B	activin A receptor, type IB	Plasma Membrane	kinase	11479	0.30123
ADCK3	aarF domain containing kinase 3	Cytoplasm	kinase	67426	0.502463
AK1	adenylate kinase 1	Cytoplasm	kinase	11636	0.280684
ARAF	v-raf murine sarcoma 3611 viral oncogene homolog	Cytoplasm	kinase	11836	-0.297939
BAIAP2	BAI1-associated protein 2	Plasma Membrane	kinase	108100	0.233176
BMPR1A	bone morphogenetic protein receptor, type IA	Plasma Membrane	kinase	12166	-0.372006
BRSK1	BR serine/threonine kinase 1	Cytoplasm	kinase	381979	0.148442
CAMK2A	calcium/calmodulin-dependent protein kinase II alpha	Cytoplasm	kinase	12322	0.149899	0.0850863
Camk2b	calcium/calmodulin-dependent protein kinase II, beta	Cytoplasm	kinase	12323	0.0809573
CAMK4	calcium/calmodulin-dependent protein kinase IV	Nucleus	kinase	12326	-0.18726
CIT	citron (rho-interacting, serine/threonine kinase 21)	Cytoplasm	kinase	12704	-0.200655
CKB	creatine kinase, brain	Cytoplasm	kinase	12709	0.368588
DGKB	diacylglycerol kinase, beta 90kDa	Cytoplasm	kinase	217480	-0.354649	-0.226515
DLG2	discs, large homolog 2 (Drosophila)	Plasma Membrane	kinase	23859	-0.185531
DYRK1A	dual-specificity tyrosine-(Y)-phosphorylation regulated kinase 1A	Nucleus	kinase	13548	0.240555
EFNB3	ephrin-B3	Plasma Membrane	kinase	13643	0.196652	-0.266847
EPHA7	EPH receptor A7	Plasma Membrane	kinase	13841	-0.673342
FGFR3	fibroblast growth factor receptor 3	Plasma Membrane	kinase	14184	0.322286
GSK3B	glycogen synthase kinase 3 beta	Nucleus	kinase	56637	-0.265005
HIPK1	homeodomain interacting protein kinase 1	Nucleus	kinase	15257	-0.26034
LRRK2	leucine-rich repeat kinase 2	Cytoplasm	kinase	66725	-0.335031	-0.378632
MAPK8	mitogen-activated protein kinase 8	Cytoplasm	kinase	26419	-0.477764
MERTK	c-mer proto-oncogene tyrosine kinase	Plasma Membrane	kinase	17289	0.809109	0.894232
NDRG1	N-myc downstream regulated 1	Nucleus	kinase	17988	0.540038
PFKM	phosphofructokinase, muscle	Cytoplasm	kinase	18642	0.222263
PGK1	phosphoglycerate kinase 1	Cytoplasm	kinase	18655	0.236808
PINK1	PTEN induced putative kinase 1	Cytoplasm	kinase	68943	0.402161
PKM	pyruvate kinase, muscle	Cytoplasm	kinase	18746	0.266
PLK2	polo-like kinase 2	Nucleus	kinase	20620	0.190395
PRKACA	protein kinase, cAMP-dependent, catalytic, alpha	Cytoplasm	kinase	18747	0.167359
PRKCB	protein kinase C, beta	Cytoplasm	kinase	18751	-0.145871	-0.0940703
PTK2B	protein tyrosine kinase 2 beta	Cytoplasm	kinase	19229	0.219821
ROCK2	Rho-associated, coiled-coil containing protein kinase 2	Cytoplasm	kinase	19878	-0.466989
RPS6KA3	ribosomal protein S6 kinase, 90kDa, polypeptide 3	Cytoplasm	kinase	110651	-0.754233
SGK1	serum/glucocorticoid regulated kinase 1	Cytoplasm	kinase	20393	2.04513	1.35482
TRPM7	transient receptor potential cation channel, subfamily M, member 7	Plasma Membrane	kinase	58800	-0.533811
TTBK2	tau tubulin kinase 2	unknown	kinase	140810	-0.492068
ULK2	unc-51-like kinase 2 (C. elegans)	Cytoplasm	kinase	29869	-0.206615
WNK1	WNK lysine deficient protein kinase 1	Cytoplasm	kinase	232341	-0.385739	-0.180805
NR1D1	nuclear receptor subfamily 1, group D, member 1	Nucleus	ligand-dependent nuclear receptor	217166	0.389418	0.262835
NR4A1	nuclear receptor subfamily 4, group A, member 1	Nucleus	ligand-dependent nuclear receptor	15370	-1.84032	-1.78237
NR4A2	nuclear receptor subfamily 4, group A, member 2	Nucleus	ligand-dependent nuclear receptor	18227	-0.996696	-0.554992
RORA	RAR-related orphan receptor A	Nucleus	ligand-dependent nuclear receptor	19883	-0.658017
ACTB	actin, beta	Cytoplasm	other	11461	0.172109	0.146068
ANKRD11	ankyrin repeat domain 11	Nucleus	other	77087	-0.204521
ANO3	anoctamin 3	unknown	other	228432	-0.327121
APLP1	amyloid beta (A4) precursor-like protein 1	Extracellular Space	other	11803	0.302473
ARFGEF2	ADP-ribosylation factor guanine nucleotide-exchange factor 2 (brefeldin A-inhibited)	Cytoplasm	other	99371	-0.260748	-0.278679
ARHGEF1	Rho guanine nucleotide exchange factor (GEF) 1	Cytoplasm	other	16801	-0.679923
ARHGEF9	Cdc42 guanine nucleotide exchange factor (GEF) 9	Cytoplasm	other	236915	-0.115078
ARMCX3	armadillo repeat containing, X-linked 3	Cytoplasm	other	71703	-0.379553
ARPP21	cAMP-regulated phosphoprotein, 21kDa	Cytoplasm	other	74100	-0.126248
ATXN10	ataxin 10	Cytoplasm	other	54138	0.14253
BCAS1	breast carcinoma amplified sequence 1	Plasma Membrane	other	76960	0.299109
BCL2L1	BCL2-like 1	Cytoplasm	other	12048	0.563732
C4A/C4B	complement component 4B (Chido blood group)	Extracellular Space	other	625018|12268	0.694854	1.84119
CAMTA1	calmodulin binding transcription activator 1	unknown	other	100072	-0.164739
CAPZB	capping protein (actin filament) muscle Z-line, beta	Cytoplasm	other	12345	0.176061
CBLN1	cerebellin 1 precursor	Cytoplasm	other	12404	0.210187
CCDC88C	coiled-coil domain containing 88C	unknown	other	68339	-0.505829
CDH2	cadherin 2, type 1, N-cadherin (neuronal)	Plasma Membrane	other	12558	-0.186455
CDON	cell adhesion associated, oncogene regulated	Plasma Membrane	other	57810	-0.722022
CECR2	cat eye syndrome chromosome region, candidate 2	Nucleus	other	330409	-1.2129
CEP63	centrosomal protein 63kDa	Cytoplasm	other	28135	-0.68898
CFLAR	CASP8 and FADD-like apoptosis regulator	Cytoplasm	other	12633	-0.54795
CHGA	chromogranin A (parathyroid secretory protein 1)	Cytoplasm	other	12652	0.212569	-0.233286
COL18A1	collagen, type XVIII, alpha 1	Extracellular Space	other	12822	-0.747285
CPLX2	complexin 2	Cytoplasm	other	12890	-0.0645784	-0.148058
CPNE5	copine V	Plasma Membrane	other	240058	0.301996
CTIF	CBP80/20-dependent translation initiation factor	Cytoplasm	other	269037	0.218436
Dst	dystonin	Plasma Membrane	other	13518	-0.337321
DTNA	dystrobrevin, alpha	Plasma Membrane	other	13527	-0.352492
ELAVL2	ELAV (embryonic lethal, abnormal vision, Drosophila)-like 2 (Hu antigen B)	Cytoplasm	other	15569	-0.407842
EML1	echinoderm microtubule associated protein like 1	Cytoplasm	other	68519	-0.4283	-0.303454
ERRFI1	ERBB receptor feedback inhibitor 1	Cytoplasm	other	74155	0.870119	0.43395
FAM107A	family with sequence similarity 107, member A	Nucleus	other	268709	0.82047	0.598949
FGF12	fibroblast growth factor 12	Extracellular Space	other	14167	-0.260335
FKBP8	FK506 binding protein 8, 38kDa	Cytoplasm	other	14232	0.373782
FKRP	fukutin related protein	Cytoplasm	other	243853	0.441364
FKTN	fukutin	Extracellular Space	other	246179	-0.413535
FLNA	filamin A, alpha	Cytoplasm	other	192176	-0.735697
FLRT2	fibronectin leucine rich transmembrane protein 2	Plasma Membrane	other	399558	-0.31328
FMOD	fibromodulin	Extracellular Space	other	14264	-1.78993	-0.548604
FMR1	fragile X mental retardation 1	Nucleus	other	14265	-0.350942
GAN	gigaxonin	Cytoplasm	other	209239	-1.77383
GFAP	glial fibrillary acidic protein	Cytoplasm	other	14580	0.750898	1.7636
GIGYF2	GRB10 interacting GYF protein 2	unknown	other	227331	-0.297416
H3F3A/H3F3B	H3 histone, family 3A	unknown	other	15078|15081	0.206546
HAP1	huntingtin-associated protein 1	Cytoplasm	other	15114	0.267236
HERPUD1	homocysteine-inducible, endoplasmic reticulum stress-inducible, ubiquitin-like domain member 1	Cytoplasm	other	64209	0.386939
HIP1	huntingtin interacting protein 1	Cytoplasm	other	215114	0.440221
HOMER1	homer homolog 1 (Drosophila)	Plasma Membrane	other	26556	-0.623773	-0.338952
ICAM5	intercellular adhesion molecule 5, telencephalin	Plasma Membrane	other	15898	0.226493
IER5	immediate early response 5	unknown	other	15939	-0.495382
IFT57	intraflagellar transport 57 homolog (Chlamydomonas)	Cytoplasm	other	73916	-0.403121
IGFBP5	insulin-like growth factor binding protein 5	Extracellular Space	other	16011	-0.272455	0.216894
IVNS1ABP	influenza virus NS1A binding protein	Nucleus	other	117198	-0.283969
KDM6A	lysine (K)-specific demethylase 6A	Nucleus	other	22289	-0.376635
LAMA2	laminin, alpha 2	Extracellular Space	other	16773	-0.493126
LAMP1	lysosomal-associated membrane protein 1	Plasma Membrane	other	16783	0.218652
LAPTM4B	lysosomal protein transmembrane 4 beta	unknown	other	114128	0.401807	0.409186
LRG1	leucine-rich alpha-2-glycoprotein 1	Extracellular Space	other	76905	2.88097
MAG	myelin associated glycoprotein	Plasma Membrane	other	17136	0.413305
MAP1B	microtubule-associated protein 1B	Cytoplasm	other	17755	-0.0822936	-0.0844203
MAPK8IP1	mitogen-activated protein kinase 8 interacting protein 1	Cytoplasm	other	19099	0.300263	-0.163583
MAPK8IP2	mitogen-activated protein kinase 8 interacting protein 2	Cytoplasm	other	60597	0.398999
MBNL2	muscleblind-like splicing regulator 2	unknown	other	105559	-0.317027
MBP	myelin basic protein	Extracellular Space	other	17196	0.316989	0.051314
MDM4	Mdm4 p53 binding protein homolog (mouse)	Nucleus	other	17248	-1.0397
MLF2	myeloid leukemia factor 2	Nucleus	other	30853	0.18275
MOG	myelin oligodendrocyte glycoprotein	Extracellular Space	other	17441	0.367614
MPDZ	multiple PDZ domain protein	Plasma Membrane	other	17475	-0.678432
MT1E	metallothionein 1E	Cytoplasm	other	17748	1.33899	1.1944
MT1H	metallothionein 1H	unknown	other	17750	1.89688	1.64813
NAP1L5	nucleosome assembly protein 1-like 5	unknown	other	58243	-0.24101
NBEA	neurobeachin	Cytoplasm	other	26422	-0.13595
NDE1	nudE nuclear distribution E homolog 1 (A. nidulans)	Nucleus	other	67203	0.72878
NDRG2	NDRG family member 2	Cytoplasm	other	29811	0.271649
NEFL	neurofilament, light polypeptide	Cytoplasm	other	18039	0.320007
NF1	neurofibromin 1	Cytoplasm	other	18015	-0.299014
NIN	ninein (GSK3B interacting protein)	Cytoplasm	other	18080	-0.62748
NPAS3	neuronal PAS domain protein 3	Nucleus	other	27386	-0.642587
NRCAM	neuronal cell adhesion molecule	Plasma Membrane	other	319504	-0.155236
NREP	neuronal regeneration related protein	Cytoplasm	other	27528	-0.450064	-0.319694
NRGN	neurogranin (protein kinase C substrate, RC3)	Cytoplasm	other	64011	0.128346
ORC4	origin recognition complex, subunit 4	Nucleus	other	26428	-0.414318
OSBPL8	oxysterol binding protein-like 8	Plasma Membrane	other	237542	-0.646409
OXR1	oxidation resistance 1	Cytoplasm	other	170719	-0.260606
PCDH7	protocadherin 7	Plasma Membrane	other	54216	-0.226968
PDS5B	PDS5, regulator of cohesion maintenance, homolog B (S. cerevisiae)	Nucleus	other	100710	-0.20547
PEBP1	phosphatidylethanolamine binding protein 1	Cytoplasm	other	23980	0.376666
PLP1	proteolipid protein 1	Plasma Membrane	other	18823	-0.388185
PRG4	proteoglycan 4	Extracellular Space	other	96875	-2.81844
PRNP	prion protein	Plasma Membrane	other	19122	0.124936
PRRT2	proline-rich transmembrane protein 2	unknown	other	69017	0.158301
PSAP	prosaposin	Extracellular Space	other	19156	0.205053	0.0809586
PVALB	parvalbumin	Cytoplasm	other	19293	0.396864
RAP1GAP	RAP1 GTPase activating protein	Cytoplasm	other	110351	0.171827
RAPGEF2	Rap guanine nucleotide exchange factor (GEF) 2	Cytoplasm	other	76089	0.290169	0.292573
RBFOX1	RNA binding protein, fox-1 homolog (C. elegans) 1	Cytoplasm	other	268859	-0.143207	0.170722
RIN2	Ras and Rab interactor 2	Cytoplasm	other	74030	0.825192	0.590066
RNF10	ring finger protein 10	Cytoplasm	other	50849	0.191045
RNF170	ring finger protein 170	unknown	other	77733	-0.517986
RPL13A	ribosomal protein L13a	Cytoplasm	other	22121	0.521263
RPL15	ribosomal protein L15	Cytoplasm	other	66480	0.217783
RPL17	ribosomal protein L17	Cytoplasm	other	319195	0.281536
RPL3	ribosomal protein L3	Cytoplasm	other	27367	0.490721	0.15326
RPL31	ribosomal protein L31	unknown	other	114641	0.374363
RPS4X	ribosomal protein S4, X-linked	Cytoplasm	other	20102	0.332007	0.225344
RTN1	reticulon 1	Cytoplasm	other	104001	0.0959243
RTN4	reticulon 4	Cytoplasm	other	68585	-0.128719
SCAMP5	secretory carrier membrane protein 5	Cytoplasm	other	56807	0.268736
SCOC	short coiled-coil protein	Cytoplasm	other	56367	-0.322071
SDC4	syndecan 4	Plasma Membrane	other	20971	1.12968	1.02377
SEPP1	selenoprotein P, plasma, 1	Extracellular Space	other	20363	0.560315	0.579768
SERPINA3	serpin peptidase inhibitor, clade A (alpha-1 antiproteinase, antitrypsin), member 3	Extracellular Space	other	20716	1.15919	2.16815
SERPINI1	serpin peptidase inhibitor, clade I (neuroserpin), member 1	Extracellular Space	other	20713	-0.336114	0.251184
SLIT2	slit homolog 2 (Drosophila)	Extracellular Space	other	20563	-0.454515	-0.516889
SLMAP	sarcolemma associated protein	Plasma Membrane	other	83997	-0.361608
SMTN	smoothelin	Extracellular Space	other	29856	0.84616
SNCA	synuclein, alpha (non A4 component of amyloid precursor)	Cytoplasm	other	20617	-0.286053
SNCB	synuclein, beta	Cytoplasm	other	104069	0.217783
SPOCK3	sparc/osteonectin, cwcv and kazal-like domains proteoglycan (testican) 3	Extracellular Space	other	72902	-0.46282
SPTBN2	spectrin, beta, non-erythrocytic 2	Cytoplasm	other	20743	0.103291	-0.133963
SRGAP3	SLIT-ROBO Rho GTPase activating protein 3	Cytoplasm	other	259302	-0.148619
STARD10	StAR-related lipid transfer (START) domain containing 10	Cytoplasm	other	56018	0.470142
STMN1	stathmin 1	Cytoplasm	other	16765	0.140694
SUMO3	SMT3 suppressor of mif two 3 homolog 3 (S. cerevisiae)	Nucleus	other	20610	0.253094
SYNE1	spectrin repeat containing, nuclear envelope 1	Nucleus	other	64009	-0.27163
TESC	tescalcin	Cytoplasm	other	57816	0.455784
THY1	Thy-1 cell surface antigen	Plasma Membrane	other	21838	0.145759
TMEFF1	transmembrane protein with EGF-like and two follistatin-like domains 1	Plasma Membrane	other	230157	-0.274086
Tmsb4x (includes others)	thymosin, beta 4, X chromosome	Cytoplasm	other	19240|399591|78478|19241	0.210924	0.473256
TUBA1A	tubulin, alpha 1a	Cytoplasm	other	22142	0.278262
TUBB4A	tubulin, beta 4A class IVa	unknown	other	22153	0.224194	-0.164744
TUBB4B	tubulin, beta 4B class IVb	Cytoplasm	other	227613	0.156148
TWSG1	twisted gastrulation homolog 1 (Drosophila)	Extracellular Space	other	65960	-0.553036
UNC13C	unc-13 homolog C (C. elegans)	Cytoplasm	other	208898	-0.364338
VAMP2	vesicle-associated membrane protein 2 (synaptobrevin 2)	Plasma Membrane	other	22318	0.224697
VSNL1	visinin-like 1	Cytoplasm	other	26950	-0.142718
YWHAE	tyrosine 3-monooxygenase/tryptophan 5-monooxygenase activation protein, epsilon polypeptide	Cytoplasm	other	22627	0.148622
ZBTB44	zinc finger and BTB domain containing 44	unknown	other	235132	-0.583183
Zfp932 (includes others)	zinc finger protein 932	Nucleus	other	626848|668620|449000|627901|665211|233168|100216455|665001|668558|434179|100861707|408062|100271882|667962|353208|71508|628709|234358|242747|380850|101835|104348|235956|668039|208111|630836|626802|73610|100043915|100043381|674842|100503949|100303732|245174|22759|100044193|100043387|329575|628359|69504|100039060|545471|626832|626391|668923|630579|628308|100041979|77117	-1.20963
ZNF592	zinc finger protein 592	Nucleus	other	233410	-0.373529
ADAM22	ADAM metallopeptidase domain 22	Plasma Membrane	peptidase	11496	-0.38799
AEBP1	AE binding protein 1	Nucleus	peptidase	11568	-1.3068
CAPNS1	calpain, small subunit 1	Cytoplasm	peptidase	12336	0.317365
CTSA	cathepsin A	Cytoplasm	peptidase	19025	0.429319
CTSB	cathepsin B	Cytoplasm	peptidase	13030	0.310874	0.278282
CTSD	cathepsin D	Cytoplasm	peptidase	13033	0.404268	0.302669
CTSS	cathepsin S	Cytoplasm	peptidase	13040	0.467773	1.13713
PSMB6	proteasome (prosome, macropain) subunit, beta type, 6	Cytoplasm	peptidase	19175	0.469058
PSMB8	proteasome (prosome, macropain) subunit, beta type, 8	Cytoplasm	peptidase	16913	2.17504	3.66622
UCHL1	ubiquitin carboxyl-terminal esterase L1 (ubiquitin thiolesterase)	Cytoplasm	peptidase	22223	0.142597
USP2	ubiquitin specific peptidase 2	Cytoplasm	peptidase	53376	0.496826	0.408837
USP36	ubiquitin specific peptidase 36	Nucleus	peptidase	72344	-0.408847
IGBP1	immunoglobulin (CD79A) binding protein 1	Cytoplasm	phosphatase	18518	0.630842
PPP1CB	protein phosphatase 1, catalytic subunit, beta isozyme	Cytoplasm	phosphatase	19046	-0.246094
PPP1R1B	protein phosphatase 1, regulatory (inhibitor) subunit 1B	Cytoplasm	phosphatase	19049	0.443217
PPP3CA	protein phosphatase 3, catalytic subunit, alpha isozyme	Cytoplasm	phosphatase	19055	-0.215535
PTEN	phosphatase and tensin homolog	Cytoplasm	phosphatase	19211	-0.158744
PTPN9	protein tyrosine phosphatase, non-receptor type 9	Cytoplasm	phosphatase	56294	-0.440422
ACTN2	actinin, alpha 2	Nucleus	transcription regulator	11472	0.556632
AFF1	AF4/FMR2 family, member 1	Nucleus	transcription regulator	17355	0.700821	0.882159
ALX4	ALX homeobox 4	Nucleus	transcription regulator	11695	-1.26408
ARNTL	aryl hydrocarbon receptor nuclear translocator-like	Nucleus	transcription regulator	11865	-0.382587
ASCL1	achaete-scute complex homolog 1 (Drosophila)	Nucleus	transcription regulator	17172	-1.05762
ATF2	activating transcription factor 2	Nucleus	transcription regulator	11909	-0.604167
ATXN1	ataxin 1	Nucleus	transcription regulator	20238	-0.329116
BCL6	B-cell CLL/lymphoma 6	Nucleus	transcription regulator	12053	0.727207	0.543848
BHLHE40	basic helix-loop-helix family, member e40	Nucleus	transcription regulator	20893	0.418723
CALR	calreticulin	Cytoplasm	transcription regulator	12317	0.190846
CREB1	cAMP responsive element binding protein 1	Nucleus	transcription regulator	12912	-0.383155
CREB3L1	cAMP responsive element binding protein 3-like 1	Nucleus	transcription regulator	26427	-0.927564
CREBBP	CREB binding protein	Nucleus	transcription regulator	12914	-0.28497
DBP	D site of albumin promoter (albumin D-box) binding protein	Nucleus	transcription regulator	13170	0.359242	0.609272
E2F5	E2F transcription factor 5, p130-binding	Nucleus	transcription regulator	13559	-0.871212
EGR1	early growth response 1	Nucleus	transcription regulator	13653	-1.70226	-1.44083
EGR2	early growth response 2	Nucleus	transcription regulator	13654	-3.98836	-2.35762
EGR3	early growth response 3	Nucleus	transcription regulator	13655	-0.407867	-0.571546
EGR4	early growth response 4	Nucleus	transcription regulator	13656	-2.09827	-1.78946
EP300	E1A binding protein p300	Nucleus	transcription regulator	328572	-0.371217
ETV1	ets variant 1	Nucleus	transcription regulator	14009	-0.295376
FBXW7	F-box and WD repeat domain containing 7, E3 ubiquitin protein ligase	Nucleus	transcription regulator	50754	-0.207025
FOS	FBJ murine osteosarcoma viral oncogene homolog	Nucleus	transcription regulator	14281	-2.58745	-2.10871
FOSB	FBJ murine osteosarcoma viral oncogene homolog B	Nucleus	transcription regulator	14282	-0.755969	-1.22866
FOXG1	forkhead box G1	Nucleus	transcription regulator	15228	-0.323862
FOXN3	forkhead box N3	Nucleus	transcription regulator	71375	-0.56286
FOXP1	forkhead box P1	Nucleus	transcription regulator	108655	-0.216891
ID3	inhibitor of DNA binding 3, dominant negative helix-loop-helix protein	Nucleus	transcription regulator	15903	-0.651
JUNB	jun B proto-oncogene	Nucleus	transcription regulator	16477	-1.82886	-1.02409
LMO4	LIM domain only 4	Nucleus	transcription regulator	16911	-0.229072
MEF2C	myocyte enhancer factor 2C	Nucleus	transcription regulator	17260	-0.229307
MEN1	multiple endocrine neoplasia I	Nucleus	transcription regulator	17283	0.340425
MYCN	v-myc myelocytomatosis viral related oncogene, neuroblastoma derived (avian)	Nucleus	transcription regulator	18109	-1.09944
MYT1L	myelin transcription factor 1-like	Nucleus	transcription regulator	17933	-0.239955
NAB1	NGFI-A binding protein 1 (EGR1 binding protein 1)	Nucleus	transcription regulator	17936	-0.713892
NEUROD1	neuronal differentiation 1	Nucleus	transcription regulator	18012	-0.516579
NFIA	nuclear factor I/A	Nucleus	transcription regulator	18027	-0.41739
NFIB	nuclear factor I/B	Nucleus	transcription regulator	18028	-0.408064
NOTCH2	notch 2	Plasma Membrane	transcription regulator	18129	-0.634934	-0.566439
NPAS4	neuronal PAS domain protein 4	Nucleus	transcription regulator	225872	-3.77644	-2.61519
RBPJ	recombination signal binding protein for immunoglobulin kappa J region	Nucleus	transcription regulator	19664	-0.383853
RREB1	ras responsive element binding protein 1	Nucleus	transcription regulator	68750	-1.54701
SOX2	SRY (sex determining region Y)-box 2	Nucleus	transcription regulator	20674	-0.898927
SOX9	SRY (sex determining region Y)-box 9	Nucleus	transcription regulator	20682	-0.395206
TARDBP	TAR DNA binding protein	Nucleus	transcription regulator	230908	-0.321172
TFAM	transcription factor A, mitochondrial	Cytoplasm	transcription regulator	21780	-0.548152
TFAP2B	transcription factor AP-2 beta (activating enhancer binding protein 2 beta)	Nucleus	transcription regulator	21419	-0.979622
TSC22D3	TSC22 domain family, member 3	Nucleus	transcription regulator	14605	1.36601	0.890853
ZBTB16	zinc finger and BTB domain containing 16	Nucleus	transcription regulator	235320	0.962058	0.614782
ZIC1	Zic family member 1	Nucleus	transcription regulator	22771	-0.573346	-0.368315
ZIC5	Zic family member 5	Nucleus	transcription regulator	65100	-2.00516
CIRBP	cold inducible RNA binding protein	Nucleus	translation regulator	12696	0.532445
EEF1A2	eukaryotic translation elongation factor 1 alpha 2	Cytoplasm	translation regulator	13628	0.197083
EIF3E	eukaryotic translation initiation factor 3, subunit E	Cytoplasm	translation regulator	16341	0.309229	0.454902
EIF3K	eukaryotic translation initiation factor 3, subunit K	Cytoplasm	translation regulator	73830	0.504916
RPSA	ribosomal protein SA	Cytoplasm	translation regulator	16785	0.476538
B2M	beta-2-microglobulin	Plasma Membrane	transmembrane receptor	12010	0.971058	1.72338
CD74	CD74 molecule, major histocompatibility complex, class II invariant chain	Plasma Membrane	transmembrane receptor	16149	1.912	3.07089
CHRNA2	cholinergic receptor, nicotinic, alpha 2 (neuronal)	Plasma Membrane	transmembrane receptor	110902	2.2643
CHRNB2	cholinergic receptor, nicotinic, beta 2 (neuronal)	Plasma Membrane	transmembrane receptor	11444	0.242484
CNTFR	ciliary neurotrophic factor receptor	Plasma Membrane	transmembrane receptor	12804	0.335623
F3	coagulation factor III (thromboplastin, tissue factor)	Plasma Membrane	transmembrane receptor	14066	0.527338	0.455929
FAS	Fas (TNF receptor superfamily, member 6)	Plasma Membrane	transmembrane receptor	14102	2.67934	2.86262
HLA-B	major histocompatibility complex, class I, B	Plasma Membrane	transmembrane receptor	667977|110557|15013|15006|14972|69717|15015|15018|14964|14963	1.51749	2.65421
IGF2R	insulin-like growth factor 2 receptor	Plasma Membrane	transmembrane receptor	16004	-0.359515
IL1R1	interleukin 1 receptor, type I	Plasma Membrane	transmembrane receptor	16177	0.887927
LRP1	low density lipoprotein receptor-related protein 1	Plasma Membrane	transmembrane receptor	16971	-0.156392
LRP6	low density lipoprotein receptor-related protein 6	Plasma Membrane	transmembrane receptor	16974	-0.357749
LRP8	low density lipoprotein receptor-related protein 8, apolipoprotein e receptor	Plasma Membrane	transmembrane receptor	16975	-0.480836
NGFR	nerve growth factor receptor	Plasma Membrane	transmembrane receptor	18053	1.07988
TNFRSF1A	tumor necrosis factor receptor superfamily, member 1A	Plasma Membrane	transmembrane receptor	21937	1.14997	1.58452
ABCA2	ATP-binding cassette, sub-family A (ABC1), member 2	Plasma Membrane	transporter	11305	0.226117	0.141519
ABCA5	ATP-binding cassette, sub-family A (ABC1), member 5	Plasma Membrane	transporter	217265	-0.31457
ABCB1	ATP-binding cassette, sub-family B (MDR/TAP), member 1	Plasma Membrane	transporter	18671	-0.675377
APBA2	amyloid beta (A4) precursor protein-binding, family A, member 2	Cytoplasm	transporter	11784	0.168015
APOD	apolipoprotein D	Extracellular Space	transporter	11815	0.36071	0.904911
APOE	apolipoprotein E	Extracellular Space	transporter	11816	0.250589	-0.134848
AQP4	aquaporin 4	Plasma Membrane	transporter	11829	-0.509026
ARPP19	cAMP-regulated phosphoprotein, 19kDa	Cytoplasm	transporter	59046	-0.452775	0.15715
ATP13A2	ATPase type 13A2	Cytoplasm	transporter	74772	0.294361
ATP1A3	ATPase, Na+/K+ transporting, alpha 3 polypeptide	Plasma Membrane	transporter	232975	0.270983	-0.0654248
ATP1B2	ATPase, Na+/K+ transporting, beta 2 polypeptide	Plasma Membrane	transporter	11932	0.203314
ATP2A2	ATPase, Ca++ transporting, cardiac muscle, slow twitch 2	Cytoplasm	transporter	11938	-0.0760859	-0.109793
ATP2B1	ATPase, Ca++ transporting, plasma membrane 1	Plasma Membrane	transporter	67972	-0.302715
ATP2B2	ATPase, Ca++ transporting, plasma membrane 2	Plasma Membrane	transporter	11941	-0.152888	-0.148394
ATP2C1	ATPase, Ca++ transporting, type 2C, member 1	Cytoplasm	transporter	235574	-0.351729
ATP5C1	ATP synthase, H+ transporting, mitochondrial F1 complex, gamma polypeptide 1	Cytoplasm	transporter	11949	0.220069
ATP5L	ATP synthase, H+ transporting, mitochondrial Fo complex, subunit G	Cytoplasm	transporter	27425	0.404512
ATP5O	ATP synthase, H+ transporting, mitochondrial F1 complex, O subunit	Cytoplasm	transporter	28080	0.249485
ATP6V1B2	ATPase, H+ transporting, lysosomal 56/58kDa, V1 subunit B2	Cytoplasm	transporter	11966	0.146422
ATP6V1E1	ATPase, H+ transporting, lysosomal 31kDa, V1 subunit E1	Cytoplasm	transporter	11973	0.180887
BCL2	B-cell CLL/lymphoma 2	Cytoplasm	transporter	12043	-0.889353
COPE	coatomer protein complex, subunit epsilon	Cytoplasm	transporter	59042	0.35084
CPLX1	complexin 1	Plasma Membrane	transporter	12889	0.132047
FABP7	fatty acid binding protein 7, brain	Cytoplasm	transporter	12140	-1.1114	-0.90997
GJB6	gap junction protein, beta 6, 30kDa	Plasma Membrane	transporter	14623	0.804299	0.424498
HNRNPU	heterogeneous nuclear ribonucleoprotein U (scaffold attachment factor A)	Nucleus	transporter	51810	-0.358553
KIF1B	kinesin family member 1B	Cytoplasm	transporter	16561	-0.164451	-0.0820196
MAL2	mal, T-cell differentiation protein 2 (gene/pseudogene)	Plasma Membrane	transporter	105853	-0.205007
NAPA	N-ethylmaleimide-sensitive factor attachment protein, alpha	Cytoplasm	transporter	108124	0.225
NAPB	N-ethylmaleimide-sensitive factor attachment protein, beta	Cytoplasm	transporter	17957	-0.156613
NRXN1	neurexin 1	Plasma Membrane	transporter	18189	-0.508967
PITPNM1	phosphatidylinositol transfer protein, membrane-associated 1	Cytoplasm	transporter	18739	0.270654
SLC17A7	solute carrier family 17 (sodium-dependent inorganic phosphate cotransporter), member 7	Plasma Membrane	transporter	72961	0.074385
SLC18A2	solute carrier family 18 (vesicular monoamine), member 2	Plasma Membrane	transporter	214084	-0.520871
SLC1A2	solute carrier family 1 (glial high affinity glutamate transporter), member 2	Plasma Membrane	transporter	20511	-0.0645997	-0.0502312
SLC1A3	solute carrier family 1 (glial high affinity glutamate transporter), member 3	Plasma Membrane	transporter	20512	0.136989	0.105576
SLC2A1	solute carrier family 2 (facilitated glucose transporter), member 1	Plasma Membrane	transporter	20525	1.01522	0.600918
SLC32A1	solute carrier family 32 (GABA vesicular transporter), member 1	Plasma Membrane	transporter	22348	0.283721
SLC6A3	solute carrier family 6 (neurotransmitter transporter, dopamine), member 3	Plasma Membrane	transporter	13162	0.755607
SLC6A4	solute carrier family 6 (neurotransmitter transporter, serotonin), member 4	Plasma Membrane	transporter	15567	-2.30555
SNAP25	synaptosomal-associated protein, 25kDa	Plasma Membrane	transporter	20614	-0.31042
SNX2	sorting nexin 2	Cytoplasm	transporter	67804	-0.356865
SORL1	sortilin-related receptor, L(DLR class) A repeats containing	Cytoplasm	transporter	20660	-0.173263	-0.24751
SV2A	synaptic vesicle glycoprotein 2A	Cytoplasm	transporter	64051	0.171976
SYN1	synapsin I	Plasma Membrane	transporter	20964	0.0927921	-0.106806
TRAK2	trafficking protein, kinesin binding 2	Plasma Membrane	transporter	70827	-0.185462
VAMP1	vesicle-associated membrane protein 1 (synaptobrevin 1)	Plasma Membrane	transporter	22317	0.143787
VLDLR	very low density lipoprotein receptor	Plasma Membrane	transporter	22359	-0.294744
VPS13A	vacuolar protein sorting 13 homolog A (S. cerevisiae)	Cytoplasm	transporter	271564	-0.528075
B. Cell Death Network
FOS	FBJ murine osteosarcoma viral oncogene homolog	Nucleus	transcription regulator	14281	-2.58745	-2.10871
JUNB	jun B proto-oncogene	Nucleus	transcription regulator	16477	-1.82886	-1.02409
EGR1	early growth response 1	Nucleus	transcription regulator	13653	-1.70226	-1.44083
IGF1	insulin-like growth factor 1 (somatomedin C)	Extracellular Space	growth factor	16000	-1.022
BCL2	B-cell CLL/lymphoma 2	Cytoplasm	transporter	12043	-0.889353
BDNF	brain-derived neurotrophic factor	Extracellular Space	growth factor	12064	-0.829356	-0.819205
TAF4	TAF4 RNA polymerase II, TATA box binding protein (TBP)-associated factor, 135kDa	Nucleus	transcription regulator	228980	-0.661696
ATF2	activating transcription factor 2	Nucleus	transcription regulator	11909	-0.604167
CFLAR	CASP8 and FADD-like apoptosis regulator	Cytoplasm	other	12633	-0.54795
SH3PXD2A	SH3 and PX domains 2A	Cytoplasm	other	14218	-0.496144
MAPK8	mitogen-activated protein kinase 8	Cytoplasm	kinase	26419	-0.477764
KLF6	Kruppel-like factor 6	Nucleus	transcription regulator	23849	-0.475236
SHC3	SHC (Src homology 2 domain containing) transforming protein 3	Cytoplasm	other	20418	-0.472662	-0.635702
ROCK2	Rho-associated, coiled-coil containing protein kinase 2	Cytoplasm	kinase	19878	-0.466989
GRID2	glutamate receptor, ionotropic, delta 2	Plasma Membrane	ion channel	14804	-0.445286
GRM3	glutamate receptor, metabotropic 3	Plasma Membrane	G-protein coupled receptor	108069	-0.408353
DICER1	dicer 1, ribonuclease type III	Cytoplasm	enzyme	192119	-0.40482
GRIA2	glutamate receptor, ionotropic, AMPA 2	Plasma Membrane	ion channel	14800	-0.396356
EP300	E1A binding protein p300	Nucleus	transcription regulator	328572	-0.371217
TGFA	transforming growth factor, alpha	Extracellular Space	growth factor	21802	-0.366256
GRM5	glutamate receptor, metabotropic 5	Plasma Membrane	G-protein coupled receptor	108071	-0.35788
SP3	Sp3 transcription factor	Nucleus	transcription regulator	20687	-0.355011
ATP2C1	ATPase, Ca++ transporting, type 2C, member 1	Cytoplasm	transporter	235574	-0.351729
SERPINI1	serpin peptidase inhibitor, clade I (neuroserpin), member 1	Extracellular Space	other	20713	-0.336114	0.251184
ATXN1	ataxin 1	Nucleus	transcription regulator	20238	-0.329116
FOXG1	forkhead box G1	Nucleus	transcription regulator	15228	-0.323862
TARDBP	TAR DNA binding protein	Nucleus	transcription regulator	230908	-0.321172
PEG3	paternally expressed 3	Nucleus	kinase	18616	-0.309272
GDA	guanine deaminase	Cytoplasm	enzyme	14544	-0.295478
ITPR1	inositol 1,4,5-trisphosphate receptor, type 1	Cytoplasm	ion channel	16438	-0.295361	-0.107512
SNCA	synuclein, alpha (non A4 component of amyloid precursor)	Cytoplasm	other	20617	-0.286053
CREBBP	CREB binding protein	Nucleus	transcription regulator	12914	-0.28497
GRM1	glutamate receptor, metabotropic 1	Plasma Membrane	G-protein coupled receptor	14816	-0.283506
XIAP	X-linked inhibitor of apoptosis	Cytoplasm	enzyme	11798	-0.279714
KCND2	potassium voltage-gated channel, Shal-related subfamily, member 2	Plasma Membrane	ion channel	16508	-0.274748
GSK3B	glycogen synthase kinase 3 beta	Nucleus	kinase	56637	-0.265005
DNM1L	dynamin 1-like	Cytoplasm	enzyme	74006	-0.252093
HMGB1	high mobility group box 1	Nucleus	transcription regulator	15289	-0.232573
MEF2C	myocyte enhancer factor 2C	Nucleus	transcription regulator	17260	-0.229307
PPP3CA	protein phosphatase 3, catalytic subunit, alpha isozyme	Cytoplasm	phosphatase	19055	-0.215535
AGTPBP1	ATP/GTP binding protein 1	Nucleus	peptidase	67269	-0.159265
MAP1B	microtubule-associated protein 1B	Cytoplasm	other	17755	-0.0822936	-0.0844203
SLC1A2	solute carrier family 1 (glial high affinity glutamate transporter), member 2	Plasma Membrane	transporter	20511	-0.0645997	-0.0502312
YWHAB	tyrosine 3-monooxygenase/tryptophan 5-monooxygenase activation protein, beta polypeptide	Cytoplasm	transcription regulator	54401	0.0854317
DLG4	discs, large homolog 4 (Drosophila)	Plasma Membrane	kinase	13385	0.0986555	-0.118809
NPTX1	neuronal pentraxin I	Extracellular Space	other	18164	0.12291
PPP1R9B	protein phosphatase 1, regulatory subunit 9B	Cytoplasm	other	217124	0.124086
PRNP	prion protein	Plasma Membrane	other	19122	0.124936
MFN2	mitofusin 2	Cytoplasm	enzyme	170731	0.146563
GSK3A	glycogen synthase kinase 3 alpha	Nucleus	kinase	606496	0.177731
LRPAP1	low density lipoprotein receptor-related protein associated protein 1	Plasma Membrane	transmembrane receptor	16976	0.187488
ADORA1	adenosine A1 receptor	Plasma Membrane	G-protein coupled receptor	11539	0.198807
MAP2K1	mitogen-activated protein kinase kinase 1	Cytoplasm	kinase	26395	0.210389	0.253545
GRIN1	glutamate receptor, ionotropic, N-methyl D-aspartate 1	Plasma Membrane	ion channel	14810	0.225992
NCS1	neuronal calcium sensor 1	Cytoplasm	other	14299	0.235885
VPS33A	vacuolar protein sorting 33 homolog A (S. cerevisiae)	Cytoplasm	transporter	77573	0.246401
PEA15	phosphoprotein enriched in astrocytes 15	Cytoplasm	transporter	18611	0.24786
APOE	apolipoprotein E	Extracellular Space	transporter	11816	0.250589	-0.134848
SDHB	succinate dehydrogenase complex, subunit B, iron sulfur (Ip)	Cytoplasm	enzyme	67680	0.265845
HAP1	huntingtin-associated protein 1	Cytoplasm	other	15114	0.267236
BAG1	BCL2-associated athanogene	Cytoplasm	other	12017	0.268215
Clu	clusterin	Cytoplasm	other	12759	0.277018	0.136632
ATP13A2	ATPase type 13A2	Cytoplasm	transporter	74772	0.294361
ETS2	v-ets erythroblastosis virus E26 oncogene homolog 2 (avian)	Nucleus	transcription regulator	23872	0.313805
CAPNS1	calpain, small subunit 1	Cytoplasm	peptidase	12336	0.317365
FAIM2	Fas apoptotic inhibitory molecule 2	Plasma Membrane	other	72393	0.326589
P4HB	prolyl 4-hydroxylase, beta polypeptide	Cytoplasm	enzyme	18453	0.330571	0.322875
GAPDH	glyceraldehyde-3-phosphate dehydrogenase	Cytoplasm	enzyme	100042025|14433	0.331777
MT3	metallothionein 3	Cytoplasm	other	17751	0.342639
ACHE	acetylcholinesterase	Plasma Membrane	enzyme	11423	0.345397
FOXO1	forkhead box O1	Nucleus	transcription regulator	56458	0.368086
EGLN2	egl nine homolog 2 (C. elegans)	Cytoplasm	enzyme	112406	0.376778
CTSD	cathepsin D	Cytoplasm	peptidase	13033	0.404268	0.302669
TF	transferrin	Extracellular Space	transporter	22041	0.431819
HIP1	huntingtin interacting protein 1	Cytoplasm	other	215114	0.440221
GLRX	glutaredoxin (thioltransferase)	Cytoplasm	enzyme	93692	0.451034
BCL2L1	BCL2-like 1	Cytoplasm	other	12048	0.563732
RPS3	ribosomal protein S3	Cytoplasm	enzyme	27050	0.564629
FRAT1	frequently rearranged in advanced T-cell lymphomas	Cytoplasm	other	14296	0.745978
SLC6A3	solute carrier family 6 (neurotransmitter transporter, dopamine), member 3	Plasma Membrane	transporter	13162	0.755607
TGM2	transglutaminase 2 (C polypeptide, protein-glutamine-gamma-glutamyltransferase)	Cytoplasm	enzyme	21817	0.871117	2.23882
IL1R1	interleukin 1 receptor, type I	Plasma Membrane	transmembrane receptor	16177	0.887927
NCF1	neutrophil cytosolic factor 1	Cytoplasm	enzyme	17969	0.961234
SLC2A1	solute carrier family 2 (facilitated glucose transporter), member 1	Plasma Membrane	transporter	20525	1.01522	0.600918
NGFR	nerve growth factor receptor	Plasma Membrane	transmembrane receptor	18053	1.07988
STAT1	signal transducer and activator of transcription 1, 91kDa	Nucleus	transcription regulator	20846	1.08193	2.75799
TNFRSF1A	tumor necrosis factor receptor superfamily, member 1A	Plasma Membrane	transmembrane receptor	21937	1.14997	1.58452
SERPINA3	serpin peptidase inhibitor, clade A (alpha-1 antiproteinase, antitrypsin), member 3	Extracellular Space	other	20716	1.15919	2.16815
UCP2	uncoupling protein 2 (mitochondrial, proton carrier)	Cytoplasm	transporter	22228	1.21829	0.714727
NFKBIA	nuclear factor of kappa light polypeptide gene enhancer in B-cells inhibitor, alpha	Cytoplasm	transcription regulator	18035	1.81857	1.11526
CDKN1A	cyclin-dependent kinase inhibitor 1A (p21, Cip1)	Nucleus	kinase	12575	1.97953	0.863759
SGK1	serum/glucocorticoid regulated kinase 1	Cytoplasm	kinase	20393	2.04513	1.35482
SERPINE1	serpin peptidase inhibitor, clade E (nexin, plasminogen activator inhibitor type 1), member 1	Extracellular Space	other	18787	2.1903
FAS	Fas (TNF receptor superfamily, member 6)	Plasma Membrane	transmembrane receptor	14102	2.67934	2.86262
LCN2	lipocalin 2	Extracellular Space	transporter	16819	4.1903	4.40319
ATXN3	ataxin 3	Nucleus	peptidase	110616		0.676206
CASP12	caspase 12 (gene/pseudogene)	Cytoplasm	peptidase	12364		1.92675
FCGR1A	Fc fragment of IgG, high affinity Ia, receptor (CD64)	Plasma Membrane	transmembrane receptor	14129		2.27355
GNAO1	guanine nucleotide binding protein (G protein), alpha activating activity polypeptide O	Plasma Membrane	enzyme	14681		-0.119898
GZMB	granzyme B (granzyme 2, cytotoxic T-lymphocyte-associated serine esterase 1)	Cytoplasm	peptidase	14939		11.2768
HK2	hexokinase 2	Cytoplasm	kinase	15277		1.01368
IL1RN	interleukin 1 receptor antagonist	Extracellular Space	cytokine	16181		11.0008
KCNK3	potassium channel, subfamily K, member 3	Plasma Membrane	ion channel	16527		-0.425101
PTPN5	protein tyrosine phosphatase, non-receptor type 5 (striatum-enriched)	unknown	phosphatase	19259		-0.237392
TGM1	transglutaminase 1 (K polypeptide epidermal type I, protein-glutamine-gamma-glutamyltransferase)	Plasma Membrane	enzyme	21816		3.21054
TLR4	toll-like receptor 4	Plasma Membrane	transmembrane receptor	21898		1.67621
TNFSF10	tumor necrosis factor (ligand) superfamily, member 10	Extracellular Space	cytokine	22035		1.70002
