# Supplementary material for: Cryptococcus inositol utilization modulates the host protective immune response during brain infection
Source: Cell Commun Signal. 2014 Sep 10;12:51. doi: 10.1186/s12964-014-0051-0 (PMC4172957; doi:10.1186/s12964-014-0051-0)
Supplement: Additional file 3: Table S3. — Expression level of SDEG involved in cell viability and survival, proinflammatory response and cell mediated immunity networks in the wild type or the itr1aΔ itr3cΔ mutant infected mouse brain. [file 12964_2014_51_MOESM3_ESM.xls]

## Sheet: Sheet1
Supplementary table 3. Expression level of SDEG involved in cell viability and survival, proinflammatory response and cell mediated immunity networks in the wild type or the itr1a itr3c mutant infected mouse brain
A. Cell viability and survival network genes
Symbol	Gene Name	Location	Family	Gene ID	WT	itr1a itr3c
ACER2	alkaline ceramidase 2	Cytoplasm	enzyme	230379	2.72373	2.72286
ADAMTS1	ADAM metallopeptidase with thrombospondin type 1 motif, 1	Extracellular Space	peptidase	11504		0.588219
ALCAM	activated leukocyte cell adhesion molecule	Plasma Membrane	other	11658	-0.4927	-0.195992
ANLN	anillin, actin binding protein	Cytoplasm	other	68743		0.560834
APC	adenomatous polyposis coli	Nucleus	enzyme	11789	-0.368318	-0.174146
APLN	apelin	Extracellular Space	other	30878		-0.647086
APOE	apolipoprotein E	Extracellular Space	transporter	11816	0.250589	-0.134848
BCL3	B-cell CLL/lymphoma 3	Nucleus	transcription regulator	12051		3.21054
BCL6	B-cell CLL/lymphoma 6	Nucleus	transcription regulator	12053	0.727207	0.543848
BDNF	brain-derived neurotrophic factor	Extracellular Space	growth factor	12064	-0.829356	-0.819205
BIRC6	baculoviral IAP repeat containing 6	Cytoplasm	enzyme	12211	-0.421781	-0.215864
BNIP3	BCL2/adenovirus E1B 19kDa interacting protein 3	Cytoplasm	other	12176	0.486226	0.315981
BTG2	BTG family, member 2	Nucleus	transcription regulator	12227	-1.18538	-1.23153
CA2	carbonic anhydrase II	Cytoplasm	enzyme	12349	-0.451904	-0.365487
Calm1 (includes others)	calmodulin 1	Nucleus	other	12315|12313|12314	0.154478	0.0706711
CAV1	caveolin 1, caveolae protein, 22kDa	Plasma Membrane	transmembrane receptor	12389		-0.677849
CCL2	chemokine (C-C motif) ligand 2	Extracellular Space	cytokine	20293	3.64281	7.27355
CCNG1	cyclin G1	Nucleus	other	12450		0.25443
CCR1	chemokine (C-C motif) receptor 1	Plasma Membrane	G-protein coupled receptor	12768		3.51171
CD44	CD44 molecule (Indian blood group)	Plasma Membrane	enzyme	12505		1.74448
CD74	CD74 molecule, major histocompatibility complex, class II invariant chain	Plasma Membrane	transmembrane receptor	16149	1.912	3.07089
CD86	CD86 molecule	Plasma Membrane	transmembrane receptor	12524		1.62042
CDK2AP1	cyclin-dependent kinase 2 associated protein 1	Nucleus	other	13445	-0.320659	-0.4389
CDKN1A	cyclin-dependent kinase inhibitor 1A (p21, Cip1)	Nucleus	kinase	12575	1.97953	0.863759
CEBPD	CCAAT/enhancer binding protein (C/EBP), delta	Nucleus	transcription regulator	12609	2.48294	2.658
Clu	clusterin	Cytoplasm	other	12759	0.277018	0.136632
CSF1	colony stimulating factor 1 (macrophage)	Extracellular Space	cytokine	12977		0.829452
CSF2RB	colony stimulating factor 2 receptor, beta, low-affinity (granulocyte-macrophage)	Plasma Membrane	transmembrane receptor	12983|12984		4.59301
CTSB	cathepsin B	Cytoplasm	peptidase	13030	0.310874	0.278282
CX3CL1	chemokine (C-X3-C motif) ligand 1	Extracellular Space	cytokine	20312	0.0872488	-0.130215
CXCL10	chemokine (C-X-C motif) ligand 10	Extracellular Space	cytokine	15945		6.0614
Cxcl12	chemokine (C-X-C motif) ligand 12	Extracellular Space	cytokine	20315	-1.12888	-1.09534
CXCL9	chemokine (C-X-C motif) ligand 9	Extracellular Space	cytokine	17329		6.36319
CYBA	cytochrome b-245, alpha polypeptide	Cytoplasm	enzyme	13057		1.61618
CYBB	cytochrome b-245, beta polypeptide	Cytoplasm	enzyme	13058		2.06615
DAB2	Dab, mitogen-responsive phosphoprotein, homolog 2 (Drosophila)	Plasma Membrane	other	13132		0.664743
DGKB	diacylglycerol kinase, beta 90kDa	Cytoplasm	kinase	217480	-0.354649	-0.226515
DUSP1	dual specificity phosphatase 1	Nucleus	phosphatase	19252	-0.615787	-1.28938
DUSP6	dual specificity phosphatase 6	Cytoplasm	phosphatase	67603	-0.994994	-0.797216
EGR3	early growth response 3	Nucleus	transcription regulator	13655	-0.407867	-0.571546
EIF3E	eukaryotic translation initiation factor 3, subunit E	Cytoplasm	translation regulator	16341	0.309229	0.454902
ETV6	ets variant 6	Nucleus	transcription regulator	14011		0.609032
EZR	ezrin	Plasma Membrane	other	22350	0.633148	0.442089
FAS	Fas (TNF receptor superfamily, member 6)	Plasma Membrane	transmembrane receptor	14102	2.67934	2.86262
FAT1	FAT tumor suppressor homolog 1 (Drosophila)	Plasma Membrane	other	14107	-0.612884	-0.266761
FCER1G	Fc fragment of IgE, high affinity I, receptor for; gamma polypeptide	Plasma Membrane	transmembrane receptor	14127		1.6182
FCGR1A	Fc fragment of IgG, high affinity Ia, receptor (CD64)	Plasma Membrane	transmembrane receptor	14129		2.27355
FGFR2	fibroblast growth factor receptor 2	Plasma Membrane	kinase	14183	-0.680011	-0.428184
FKBP5	FK506 binding protein 5	Nucleus	enzyme	14229	1.58315	1.05079
FLT4	fms-related tyrosine kinase 4	Plasma Membrane	transmembrane receptor	14257		1.18079
FN1	fibronectin 1	Extracellular Space	enzyme	14268		0.687845
FOS	FBJ murine osteosarcoma viral oncogene homolog	Nucleus	transcription regulator	14281	-2.58745	-2.10871
FTH1	ferritin, heavy polypeptide 1	Cytoplasm	enzyme	14319	0.328178	0.163122
GUCY1A3	guanylate cyclase 1, soluble, alpha 3	Cytoplasm	enzyme	60596		0.342846
GZMB	granzyme B (granzyme 2, cytotoxic T-lymphocyte-associated serine esterase 1)	Cytoplasm	peptidase	14939		11.2768
HBB	hemoglobin, beta	Cytoplasm	transporter	100503605|15129	0.329892	-0.489748
Hbb-b2	hemoglobin, beta adult minor chain	unknown	other	15130		-0.852224
HCK	hemopoietic cell kinase	Cytoplasm	kinase	15162	1.88097	2.40319
HLF	hepatic leukemia factor	Nucleus	transcription regulator	217082		0.346111
HMOX1	heme oxygenase (decycling) 1	Cytoplasm	enzyme	15368	1.31434	1.83142
HPSE	heparanase	Plasma Membrane	enzyme	15442		3.07561
ICAM1	intercellular adhesion molecule 1	Plasma Membrane	transmembrane receptor	15894		2.90242
ICOSLG	inducible T-cell co-stimulator ligand	Plasma Membrane	other	50723		1.21054
IFIH1	interferon induced with helicase C domain 1	Nucleus	enzyme	71586		1.50898
IFNG	interferon, gamma	Extracellular Space	cytokine	15978		10.6612
IGFBP5	insulin-like growth factor binding protein 5	Extracellular Space	other	16011	-0.272455	0.216894
IGFBP7	insulin-like growth factor binding protein 7	Extracellular Space	transporter	29817	0.697263	0.588063
Igtp	interferon gamma induced GTPase	Cytoplasm	enzyme	16145	3.17759	5.94041
IL1RN	interleukin 1 receptor antagonist	Extracellular Space	cytokine	16181		11.0008
IL2RB	interleukin 2 receptor, beta	Plasma Membrane	transmembrane receptor	16185		10.0782
IL4R	interleukin 4 receptor	Plasma Membrane	transmembrane receptor	16190	1.3383	1.64711
IRF9	interferon regulatory factor 9	Nucleus	transcription regulator	16391		1.73817
ITGAM	integrin, alpha M (complement component 3 receptor 3 subunit)	Plasma Membrane	transmembrane receptor	16409		0.980201
ITGB1	integrin, beta 1 (fibronectin receptor, beta polypeptide, antigen CD29 includes MDF2, MSK12)	Plasma Membrane	transmembrane receptor	16412		0.302258
ITGB2	integrin, beta 2 (complement component 3 receptor 3 and 4 subunit)	Plasma Membrane	transmembrane receptor	16414		1.80529
JAK2	Janus kinase 2	Cytoplasm	kinase	16452		0.344454
JAK3	Janus kinase 3	Cytoplasm	kinase	16453		1.31008
JUND	jun D proto-oncogene	Nucleus	transcription regulator	16478		-0.582718
KDR	kinase insert domain receptor (a type III receptor tyrosine kinase)	Plasma Membrane	kinase	16542	-0.67127	-0.913072
KIF1B	kinesin family member 1B	Cytoplasm	transporter	16561	-0.164451	-0.0820196
KLF5	Kruppel-like factor 5 (intestinal)	Nucleus	transcription regulator	12224		1.07835
LANCL2	LanC lantibiotic synthetase component C-like 2 (bacterial)	Plasma Membrane	other	71835	-0.332979	-0.280763
LAPTM4B	lysosomal protein transmembrane 4 beta	unknown	other	114128	0.401807	0.409186
LCN2	lipocalin 2	Extracellular Space	transporter	16819	4.1903	4.40319
LGALS3	lectin, galactoside-binding, soluble, 3	Extracellular Space	other	16854		3.28093
LINGO1	leucine rich repeat and Ig domain containing 1	Plasma Membrane	other	235402		-0.377399
LRRK2	leucine-rich repeat kinase 2	Cytoplasm	kinase	66725	-0.335031	-0.378632
LYN	v-yes-1 Yamaguchi sarcoma viral related oncogene homolog	Cytoplasm	kinase	17096		0.910147
Lyz1/Lyz2	lysozyme 2	Cytoplasm	enzyme	17110|17105		1.64711
MAP2K1	mitogen-activated protein kinase kinase 1	Cytoplasm	kinase	26395	0.210389	0.253545
MAPK8IP1	mitogen-activated protein kinase 8 interacting protein 1	Cytoplasm	other	19099	0.300263	-0.163583
MBP	myelin basic protein	Extracellular Space	other	17196	0.316989	0.051314
MCAM	melanoma cell adhesion molecule	Plasma Membrane	other	84004		-0.663927
MCL1	myeloid cell leukemia sequence 1 (BCL2-related)	Cytoplasm	transporter	17210		0.324153
MICAL2	microtubule associated monooxygenase, calponin and LIM domain containing 2	Cytoplasm	enzyme	320878	-0.306664	-0.265488
MIF	macrophage migration inhibitory factor (glycosylation-inhibiting factor)	Extracellular Space	cytokine	17319		-0.324103
MSR1	macrophage scavenger receptor 1	Plasma Membrane	transmembrane receptor	20288		5.03254
MT1E	metallothionein 1E	Cytoplasm	other	17748	1.33899	1.1944
MT1H	metallothionein 1H	unknown	other	17750	1.89688	1.64813
MYC	v-myc myelocytomatosis viral oncogene homolog (avian)	Nucleus	transcription regulator	17869		1.46208
MYD88	myeloid differentiation primary response 88	Plasma Membrane	other	17874		1.45946
MYH11	myosin, heavy chain 11, smooth muscle	Cytoplasm	other	17880	-1.82059	-0.710681
NAMPT	nicotinamide phosphoribosyltransferase	Extracellular Space	cytokine	59027		0.522486
NFKBIA	nuclear factor of kappa light polypeptide gene enhancer in B-cells inhibitor, alpha	Cytoplasm	transcription regulator	18035	1.81857	1.11526
NOTCH2	notch 2	Plasma Membrane	transcription regulator	18129	-0.634934	-0.566439
NOV	nephroblastoma overexpressed	Extracellular Space	growth factor	18133		0.399314
NR3C1	nuclear receptor subfamily 3, group C, member 1 (glucocorticoid receptor)	Nucleus	ligand-dependent nuclear receptor	14815	-0.611524	-0.233394
NR4A1	nuclear receptor subfamily 4, group A, member 1	Nucleus	ligand-dependent nuclear receptor	15370	-1.84032	-1.78237
NR4A2	nuclear receptor subfamily 4, group A, member 2	Nucleus	ligand-dependent nuclear receptor	18227	-0.996696	-0.554992
NR4A3	nuclear receptor subfamily 4, group A, member 3	Nucleus	ligand-dependent nuclear receptor	18124	-1.71298	-1.40417
NRN1	neuritin 1	Cytoplasm	other	68404		-0.22037
P4HB	prolyl 4-hydroxylase, beta polypeptide	Cytoplasm	enzyme	18453	0.330571	0.322875
PARP14	poly (ADP-ribose) polymerase family, member 14	Cytoplasm	other	547253		2.86262
PDIA3	protein disulfide isomerase family A, member 3	Cytoplasm	peptidase	14827		0.169073
PENK	proenkephalin	Extracellular Space	other	18619		-0.262108
PIK3IP1	phosphoinositide-3-kinase interacting protein 1	unknown	other	216505	0.802399	0.546518
PLAC8	placenta-specific 8	Nucleus	other	231507		3.98815
PLAUR	plasminogen activator, urokinase receptor	Plasma Membrane	transmembrane receptor	18793		2.57311
PML	promyelocytic leukemia	Nucleus	transcription regulator	18854		0.818225
PPAT	phosphoribosyl pyrophosphate amidotransferase	Cytoplasm	enzyme	231327		0.643502
PRDX6	peroxiredoxin 6	Cytoplasm	enzyme	11758	0.316612	0.340822
PRKCB	protein kinase C, beta	Cytoplasm	kinase	18751	-0.145871	-0.0940703
PTN	pleiotrophin	Extracellular Space	growth factor	19242	-0.394369	-0.439843
PTPN5	protein tyrosine phosphatase, non-receptor type 5 (striatum-enriched)	unknown	phosphatase	19259		-0.237392
PTPRC	protein tyrosine phosphatase, receptor type, C	Plasma Membrane	phosphatase	19264		1.15042
PTPRN	protein tyrosine phosphatase, receptor type, N	Plasma Membrane	phosphatase	19275		-0.252624
RAC2	ras-related C3 botulinum toxin substrate 2 (rho family, small GTP binding protein Rac2)	Cytoplasm	enzyme	19354		1.14343
Retnla	resistin like alpha	Extracellular Space	other	57262	12.0071	12.6004
RHOJ	ras homolog family member J	Cytoplasm	enzyme	80837		1.02879
RIPK1	receptor (TNFRSF)-interacting serine-threonine kinase 1	Plasma Membrane	kinase	19766		0.942346
RUNX1	runt-related transcription factor 1	Nucleus	transcription regulator	12394		2.23608
S1PR1	sphingosine-1-phosphate receptor 1	Plasma Membrane	G-protein coupled receptor	13609	-0.330581	-0.279386
SERPINI1	serpin peptidase inhibitor, clade I (neuroserpin), member 1	Extracellular Space	other	20713	-0.336114	0.251184
SGK1	serum/glucocorticoid regulated kinase 1	Cytoplasm	kinase	20393	2.04513	1.35482
SHC3	SHC (Src homology 2 domain containing) transforming protein 3	Cytoplasm	other	20418	-0.472662	-0.635702
SLC16A1	solute carrier family 16, member 1 (monocarboxylic acid transporter 1)	Plasma Membrane	transporter	20501		0.582158
SLC1A2	solute carrier family 1 (glial high affinity glutamate transporter), member 2	Plasma Membrane	transporter	20511	-0.0645997	-0.0502312
SLC1A3	solute carrier family 1 (glial high affinity glutamate transporter), member 3	Plasma Membrane	transporter	20512	0.136989	0.105576
SLC22A8	solute carrier family 22 (organic anion transporter), member 8	Plasma Membrane	transporter	19879	-1.17838	-0.634149
SLC2A1	solute carrier family 2 (facilitated glucose transporter), member 1	Plasma Membrane	transporter	20525	1.01522	0.600918
SLC31A1	solute carrier family 31 (copper transporters), member 1	Plasma Membrane	transporter	20529		0.508407
SOCS1	suppressor of cytokine signaling 1	Cytoplasm	other	12703		2.98815
SOCS3	suppressor of cytokine signaling 3	Cytoplasm	phosphatase	12702		2.62558
SOX10	SRY (sex determining region Y)-box 10	Nucleus	transcription regulator	20665	-0.369739	-0.43182
SPARC	secreted protein, acidic, cysteine-rich (osteonectin)	Extracellular Space	other	20692	0.41234	0.116809
SPP1	secreted phosphoprotein 1	Extracellular Space	cytokine	20750		1.52917
SST	somatostatin	Extracellular Space	other	20604		-0.28382
STAT1	signal transducer and activator of transcription 1, 91kDa	Nucleus	transcription regulator	20846	1.08193	2.75799
STAT2	signal transducer and activator of transcription 2, 113kDa	Nucleus	transcription regulator	20847		1.26061
STAT3	signal transducer and activator of transcription 3 (acute-phase response factor)	Nucleus	transcription regulator	20848		0.889416
TGM1	transglutaminase 1 (K polypeptide epidermal type I, protein-glutamine-gamma-glutamyltransferase)	Plasma Membrane	enzyme	21816		3.21054
TGM2	transglutaminase 2 (C polypeptide, protein-glutamine-gamma-glutamyltransferase)	Cytoplasm	enzyme	21817	0.871117	2.23882
THBD	thrombomodulin	Plasma Membrane	transmembrane receptor	21824	-1.86498	-0.764757
TIMP1	TIMP metallopeptidase inhibitor 1	Extracellular Space	other	21857		3.1976
TLR4	toll-like receptor 4	Plasma Membrane	transmembrane receptor	21898		1.67621
TNFRSF1A	tumor necrosis factor receptor superfamily, member 1A	Plasma Membrane	transmembrane receptor	21937	1.14997	1.58452
TNFRSF9	tumor necrosis factor receptor superfamily, member 9	Plasma Membrane	transmembrane receptor	21942		9.97657
TNFSF10	tumor necrosis factor (ligand) superfamily, member 10	Extracellular Space	cytokine	22035		1.70002
TOP2A	topoisomerase (DNA) II alpha 170kDa	Nucleus	enzyme	21973		1.57311
TRAF3	TNF receptor-associated factor 3	Cytoplasm	enzyme	22031	-0.460092	-0.373928
TRIM21	tripartite motif containing 21	Nucleus	enzyme	20821		1.83142
TUBB3	tubulin, beta 3 class III	Cytoplasm	other	22152		-0.311096
TXNIP	thioredoxin interacting protein	Cytoplasm	other	56338	1.45943	0.830609
UNC5B	unc-5 homolog B (C. elegans)	Plasma Membrane	transmembrane receptor	107449		-0.525554
VCAM1	vascular cell adhesion molecule 1	Plasma Membrane	transmembrane receptor	22329		0.685741
VGF	VGF nerve growth factor inducible	Extracellular Space	growth factor	381677		-0.800991
VIM	vimentin	Cytoplasm	other	22352		1.13394
VTN	vitronectin	Extracellular Space	other	22370		-0.440693
XDH	xanthine dehydrogenase	Cytoplasm	enzyme	22436	2.65953	2.67168
ZFP36	ZFP36 ring finger protein	Nucleus	transcription regulator	22695	1.40181	1.59696
B. Proinflammatory response network genes
ACTB	actin, beta	Cytoplasm	other	11461	0.172109	0.146068
ADIPOR2	adiponectin receptor 2	Plasma Membrane	other	68465	0.907138	0.484037
AGO2	argonaute RISC catalytic component 2	Cytoplasm	translation regulator	239528	-0.336909	-0.29464
AGT	angiotensinogen (serpin peptidase inhibitor, clade A, member 8)	Extracellular Space	growth factor	11606	0.979275	0.440087
AHNAK	AHNAK nucleoprotein	Nucleus	other	66395		0.804353
ALCAM	activated leukocyte cell adhesion molecule	Plasma Membrane	other	11658	-0.4927	-0.195992
ANXA3	annexin A3	Cytoplasm	enzyme	11745		0.98815
ANXA7	annexin A7	Plasma Membrane	ion channel	11750		0.378441
APOE	apolipoprotein E	Extracellular Space	transporter	11816	0.250589	-0.134848
ARG1	arginase, liver	Cytoplasm	enzyme	11846		5.89504
ATF3	activating transcription factor 3	Nucleus	transcription regulator	11910		3.57311
B2M	beta-2-microglobulin	Plasma Membrane	transmembrane receptor	12010	0.971058	1.72338
BCL3	B-cell CLL/lymphoma 3	Nucleus	transcription regulator	12051		3.21054
BCL6	B-cell CLL/lymphoma 6	Nucleus	transcription regulator	12053	0.727207	0.543848
C1QA	complement component 1, q subcomponent, A chain	Extracellular Space	other	12259	1.06152	1.27722
C3	complement component 3	Extracellular Space	peptidase	12266		3.17402
C3AR1	complement component 3a receptor 1	Plasma Membrane	G-protein coupled receptor	12267		2.62042
C4A/C4B	complement component 4B (Chido blood group)	Extracellular Space	other	625018|12268	0.694854	1.84119
CA2	carbonic anhydrase II	Cytoplasm	enzyme	12349	-0.451904	-0.365487
CAPG	capping protein (actin filament), gelsolin-like	Nucleus	other	12332		1.62042
CAV1	caveolin 1, caveolae protein, 22kDa	Plasma Membrane	transmembrane receptor	12389		-0.677849
CCL13	chemokine (C-C motif) ligand 13	Extracellular Space	cytokine	20296		13.4454
CCL2	chemokine (C-C motif) ligand 2	Extracellular Space	cytokine	20293	3.64281	7.27355
Ccl6	chemokine (C-C motif) ligand 6	Extracellular Space	cytokine	20305		3.07561
CCL7	chemokine (C-C motif) ligand 7	Extracellular Space	cytokine	20306		5.11743
CCR1	chemokine (C-C motif) receptor 1	Plasma Membrane	G-protein coupled receptor	12768		3.51171
CCR5	chemokine (C-C motif) receptor 5 (gene/pseudogene)	Plasma Membrane	G-protein coupled receptor	12774		2.15807
CD14	CD14 molecule	Plasma Membrane	transmembrane receptor	12475		1.85065
CD274	CD274 molecule	Plasma Membrane	enzyme	60533	1.02644	3.69302
CD300LF	CD300 molecule-like family member f	unknown	other	246746		3.21054
CD44	CD44 molecule (Indian blood group)	Plasma Membrane	enzyme	12505		1.74448
CD74	CD74 molecule, major histocompatibility complex, class II invariant chain	Plasma Membrane	transmembrane receptor	16149	1.912	3.07089
CD86	CD86 molecule	Plasma Membrane	transmembrane receptor	12524		1.62042
CDKN1A	cyclin-dependent kinase inhibitor 1A (p21, Cip1)	Nucleus	kinase	12575	1.97953	0.863759
CFB	complement factor B	Extracellular Space	peptidase	14962		2.1976
CFH	complement factor H	Extracellular Space	other	12628		0.909822
CIITA	class II, major histocompatibility complex, transactivator	Nucleus	transcription regulator	12265		3.3457
CLEC7A	C-type lectin domain family 7, member A	Plasma Membrane	transmembrane receptor	56644		4.27355
Clu	clusterin	Cytoplasm	other	12759	0.277018	0.136632
CNN3	calponin 3, acidic	Cytoplasm	other	71994		0.558037
CSF1	colony stimulating factor 1 (macrophage)	Extracellular Space	cytokine	12977		0.829452
CSF2RB	colony stimulating factor 2 receptor, beta, low-affinity (granulocyte-macrophage)	Plasma Membrane	transmembrane receptor	12983|12984		4.59301
CTSB	cathepsin B	Cytoplasm	peptidase	13030	0.310874	0.278282
CTSS	cathepsin S	Cytoplasm	peptidase	13040	0.467773	1.13713
CX3CL1	chemokine (C-X3-C motif) ligand 1	Extracellular Space	cytokine	20312	0.0872488	-0.130215
CXCL10	chemokine (C-X-C motif) ligand 10	Extracellular Space	cytokine	15945		6.0614
Cxcl12	chemokine (C-X-C motif) ligand 12	Extracellular Space	cytokine	20315	-1.12888	-1.09534
CXCL16	chemokine (C-X-C motif) ligand 16	Extracellular Space	cytokine	66102		1.68859
CXCL9	chemokine (C-X-C motif) ligand 9	Extracellular Space	cytokine	17329		6.36319
CYBB	cytochrome b-245, beta polypeptide	Cytoplasm	enzyme	13058		2.06615
DDX58	DEAD (Asp-Glu-Ala-Asp) box polypeptide 58	Cytoplasm	enzyme	230073		1.50969
DUSP1	dual specificity phosphatase 1	Nucleus	phosphatase	19252	-0.615787	-1.28938
EDNRB	endothelin receptor type B	Plasma Membrane	G-protein coupled receptor	13618	-0.456071	-0.401326
EGR1	early growth response 1	Nucleus	transcription regulator	13653	-1.70226	-1.44083
EIF2AK2	eukaryotic translation initiation factor 2-alpha kinase 2	Cytoplasm	kinase	19106		1.20193
EIF3E	eukaryotic translation initiation factor 3, subunit E	Cytoplasm	translation regulator	16341	0.309229	0.454902
ENTPD1	ectonucleoside triphosphate diphosphohydrolase 1	Plasma Membrane	enzyme	12495		1.16359
F10	coagulation factor X	Extracellular Space	peptidase	14058		3.7955
FADS2	fatty acid desaturase 2	Plasma Membrane	enzyme	56473	0.206933	-0.279923
FAS	Fas (TNF receptor superfamily, member 6)	Plasma Membrane	transmembrane receptor	14102	2.67934	2.86262
FCER1G	Fc fragment of IgE, high affinity I, receptor for; gamma polypeptide	Plasma Membrane	transmembrane receptor	14127		1.6182
FCGR2A	Fc fragment of IgG, low affinity IIa, receptor (CD32)	Plasma Membrane	transmembrane receptor	14131		1.78401
FCGR2B	Fc fragment of IgG, low affinity IIb, receptor (CD32)	Plasma Membrane	transmembrane receptor	14130		1.81258
FCGR3A	Fc fragment of IgG, low affinity IIIa, receptor (CD16a)	Plasma Membrane	transmembrane receptor	246256		12.3762
FGFR2	fibroblast growth factor receptor 2	Plasma Membrane	kinase	14183	-0.680011	-0.428184
GFAP	glial fibrillary acidic protein	Cytoplasm	other	14580	0.750898	1.7636
GZMB	granzyme B (granzyme 2, cytotoxic T-lymphocyte-associated serine esterase 1)	Cytoplasm	peptidase	14939		11.2768
HBB	hemoglobin, beta	Cytoplasm	transporter	100503605|15129	0.329892	-0.489748
HCK	hemopoietic cell kinase	Cytoplasm	kinase	15162	1.88097	2.40319
HLA-B	major histocompatibility complex, class I, B	Plasma Membrane	transmembrane receptor	667977|110557|15013|15006|14972|69717|15015|15018|14964|14963	1.51749	2.65421
HLA-DQA1	major histocompatibility complex, class II, DQ alpha 1	Plasma Membrane	transmembrane receptor	14960		2.65111
HLA-DQB1	major histocompatibility complex, class II, DQ beta 1	Plasma Membrane	other	14961		2.09249
HLA-DRA	major histocompatibility complex, class II, DR alpha	Plasma Membrane	transmembrane receptor	100504404		2.5242
HLA-E	major histocompatibility complex, class I, E	Plasma Membrane	transmembrane receptor	15040		2.74896
HMGCR	3-hydroxy-3-methylglutaryl-CoA reductase	Cytoplasm	enzyme	15357	-0.309867	-0.320911
HMOX1	heme oxygenase (decycling) 1	Cytoplasm	enzyme	15368	1.31434	1.83142
HRH3	histamine receptor H3	Plasma Membrane	G-protein coupled receptor	99296	0.513959	0.340822
ICAM1	intercellular adhesion molecule 1	Plasma Membrane	transmembrane receptor	15894		2.90242
ICOSLG	inducible T-cell co-stimulator ligand	Plasma Membrane	other	50723		1.21054
IFI27	interferon, alpha-inducible protein 27	Cytoplasm	other	52668	0.684063	0.79888
IFI30	interferon, gamma-inducible protein 30	Cytoplasm	enzyme	65972		2.28771
IFIH1	interferon induced with helicase C domain 1	Nucleus	enzyme	71586		1.50898
IFNG	interferon, gamma	Extracellular Space	cytokine	15978		10.6612
IKZF1	IKAROS family zinc finger 1 (Ikaros)	Nucleus	transcription regulator	22778	1.06267	1.24595
IL10RA	interleukin 10 receptor, alpha	Plasma Membrane	transmembrane receptor	16154		1.44758
IL16	interleukin 16	Extracellular Space	cytokine	16170		-0.579535
IL17RB	interleukin 17 receptor B	Plasma Membrane	transmembrane receptor	50905		-2.59681
IL18BP	interleukin 18 binding protein	Extracellular Space	other	16068		2.18079
IL1RN	interleukin 1 receptor antagonist	Extracellular Space	cytokine	16181		11.0008
IL2RB	interleukin 2 receptor, beta	Plasma Membrane	transmembrane receptor	16185		10.0782
IL4R	interleukin 4 receptor	Plasma Membrane	transmembrane receptor	16190	1.3383	1.64711
IRF1	interferon regulatory factor 1	Nucleus	transcription regulator	16362		3.65234
IRF2	interferon regulatory factor 2	Nucleus	transcription regulator	16363		0.722689
IRF9	interferon regulatory factor 9	Nucleus	transcription regulator	16391		1.73817
IRGM	immunity-related GTPase family, M	Cytoplasm	other	15944	1.78144	3.87134
ITGAM	integrin, alpha M (complement component 3 receptor 3 subunit)	Plasma Membrane	transmembrane receptor	16409		0.980201
ITGAX	integrin, alpha X (complement component 3 receptor 4 subunit)	Plasma Membrane	transmembrane receptor	16411		3.23608
ITGB2	integrin, beta 2 (complement component 3 receptor 3 and 4 subunit)	Plasma Membrane	transmembrane receptor	16414		1.80529
JUNB	jun B proto-oncogene	Nucleus	transcription regulator	16477	-1.82886	-1.02409
KCNA1	potassium voltage-gated channel, shaker-related subfamily, member 1 (episodic ataxia with myokymia)	Plasma Membrane	ion channel	16485	0.152434	0.255152
KDR	kinase insert domain receptor (a type III receptor tyrosine kinase)	Plasma Membrane	kinase	16542	-0.67127	-0.913072
LCP2	lymphocyte cytosolic protein 2 (SH2 domain containing leukocyte protein of 76kDa)	Cytoplasm	other	16822		1.86262
LGALS3	lectin, galactoside-binding, soluble, 3	Extracellular Space	other	16854		3.28093
LGALS9	lectin, galactoside-binding, soluble, 9	Extracellular Space	other	16859		1.45155
LGMN	legumain	Cytoplasm	peptidase	19141	0.434544	0.487029
LRRK2	leucine-rich repeat kinase 2	Cytoplasm	kinase	66725	-0.335031	-0.378632
LYN	v-yes-1 Yamaguchi sarcoma viral related oncogene homolog	Cytoplasm	kinase	17096		0.910147
MAN2A1	mannosidase, alpha, class 2A, member 1	Cytoplasm	enzyme	17158	-0.610166	0.505998
MAP2K1	mitogen-activated protein kinase kinase 1	Cytoplasm	kinase	26395	0.210389	0.253545
MBP	myelin basic protein	Extracellular Space	other	17196	0.316989	0.051314
MCAM	melanoma cell adhesion molecule	Plasma Membrane	other	84004		-0.663927
MFGE8	milk fat globule-EGF factor 8 protein	Extracellular Space	other	17304	0.227175	-0.349132
MIF	macrophage migration inhibitory factor (glycosylation-inhibiting factor)	Extracellular Space	cytokine	17319		-0.324103
MKI67	antigen identified by monoclonal antibody Ki-67	Nucleus	other	17345		1.38408
MMP14	matrix metallopeptidase 14 (membrane-inserted)	Extracellular Space	peptidase	17387	-1.10257	-0.805989
MSN	moesin	Plasma Membrane	other	17698		0.80196
MT1E	metallothionein 1E	Cytoplasm	other	17748	1.33899	1.1944
MT1H	metallothionein 1H	unknown	other	17750	1.89688	1.64813
Mx1/Mx2	myxovirus (influenza virus) resistance 1	Nucleus	enzyme	17858|17857		10.2465
MYD88	myeloid differentiation primary response 88	Plasma Membrane	other	17874		1.45946
MYH10	myosin, heavy chain 10, non-muscle	Cytoplasm	other	77579	-0.271802	-0.183836
NCF4	neutrophil cytosolic factor 4, 40kDa	Cytoplasm	enzyme	17972		3.31008
NFKBIA	nuclear factor of kappa light polypeptide gene enhancer in B-cells inhibitor, alpha	Cytoplasm	transcription regulator	18035	1.81857	1.11526
NOD1	nucleotide-binding oligomerization domain containing 1	Cytoplasm	other	107607		1.41557
NPY	neuropeptide Y	Extracellular Space	other	109648		-0.471282
NR3C1	nuclear receptor subfamily 3, group C, member 1 (glucocorticoid receptor)	Nucleus	ligand-dependent nuclear receptor	14815	-0.611524	-0.233394
NR4A1	nuclear receptor subfamily 4, group A, member 1	Nucleus	ligand-dependent nuclear receptor	15370	-1.84032	-1.78237
NR4A2	nuclear receptor subfamily 4, group A, member 2	Nucleus	ligand-dependent nuclear receptor	18227	-0.996696	-0.554992
OSMR	oncostatin M receptor	Plasma Membrane	transmembrane receptor	18414		2.69781
P2RY12	purinergic receptor P2Y, G-protein coupled, 12	Plasma Membrane	G-protein coupled receptor	70839	-0.525611	-0.803451
P4HB	prolyl 4-hydroxylase, beta polypeptide	Cytoplasm	enzyme	18453	0.330571	0.322875
PDIA3	protein disulfide isomerase family A, member 3	Cytoplasm	peptidase	14827		0.169073
PDK4	pyruvate dehydrogenase kinase, isozyme 4	Cytoplasm	kinase	27273	0.788047	0.84541
PGLYRP1	peptidoglycan recognition protein 1	Plasma Membrane	transmembrane receptor	21946	2.22778	1.54274
PLAUR	plasminogen activator, urokinase receptor	Plasma Membrane	transmembrane receptor	18793		2.57311
POMC	proopiomelanocortin	Extracellular Space	other	18976	-2.67233	-3.0416
PPP3R1	protein phosphatase 3, regulatory subunit B, alpha	Cytoplasm	phosphatase	19058		0.150179
PRDX6	peroxiredoxin 6	Cytoplasm	enzyme	11758	0.316612	0.340822
PRKCB	protein kinase C, beta	Cytoplasm	kinase	18751	-0.145871	-0.0940703
PSAP	prosaposin	Extracellular Space	other	19156	0.205053	0.0809586
PTPRC	protein tyrosine phosphatase, receptor type, C	Plasma Membrane	phosphatase	19264		1.15042
Retnla	resistin like alpha	Extracellular Space	other	57262	12.0071	12.6004
RXRG	retinoid X receptor, gamma	Nucleus	ligand-dependent nuclear receptor	20183		-0.748816
S100A11	S100 calcium binding protein A11	Cytoplasm	other	20195		1.46208
S1PR1	sphingosine-1-phosphate receptor 1	Plasma Membrane	G-protein coupled receptor	13609	-0.330581	-0.279386
SCD	stearoyl-CoA desaturase (delta-9-desaturase)	Cytoplasm	enzyme	20249		-0.22796
SELL	selectin L	Plasma Membrane	transmembrane receptor	20343		10.3836
SELP	selectin P (granule membrane protein 140kDa, antigen CD62)	Plasma Membrane	transmembrane receptor	20344		8.99905
SOCS1	suppressor of cytokine signaling 1	Cytoplasm	other	12703		2.98815
SOCS3	suppressor of cytokine signaling 3	Cytoplasm	phosphatase	12702		2.62558
SPARC	secreted protein, acidic, cysteine-rich (osteonectin)	Extracellular Space	other	20692	0.41234	0.116809
SPI1	spleen focus forming virus (SFFV) proviral integration oncogene spi1	Nucleus	transcription regulator	20375		1.36666
SPP1	secreted phosphoprotein 1	Extracellular Space	cytokine	20750		1.52917
STAT1	signal transducer and activator of transcription 1, 91kDa	Nucleus	transcription regulator	20846	1.08193	2.75799
STAT3	signal transducer and activator of transcription 3 (acute-phase response factor)	Nucleus	transcription regulator	20848		0.889416
TGM2	transglutaminase 2 (C polypeptide, protein-glutamine-gamma-glutamyltransferase)	Cytoplasm	enzyme	21817	0.871117	2.23882
THBD	thrombomodulin	Plasma Membrane	transmembrane receptor	21824	-1.86498	-0.764757
TIMP1	TIMP metallopeptidase inhibitor 1	Extracellular Space	other	21857		3.1976
TLR4	toll-like receptor 4	Plasma Membrane	transmembrane receptor	21898		1.67621
TNFRSF1A	tumor necrosis factor receptor superfamily, member 1A	Plasma Membrane	transmembrane receptor	21937	1.14997	1.58452
TNFRSF9	tumor necrosis factor receptor superfamily, member 9	Plasma Membrane	transmembrane receptor	21942		9.97657
TNFSF10	tumor necrosis factor (ligand) superfamily, member 10	Extracellular Space	cytokine	22035		1.70002
TOP2A	topoisomerase (DNA) II alpha 170kDa	Nucleus	enzyme	21973		1.57311
TRAF3	TNF receptor-associated factor 3	Cytoplasm	enzyme	22031	-0.460092	-0.373928
TUBA4A	tubulin, alpha 4a	Cytoplasm	other	22145		-0.269081
TUBB3	tubulin, beta 3 class III	Cytoplasm	other	22152		-0.311096
TUBB4A	tubulin, beta 4A class IVa	unknown	other	22153	0.224194	-0.164744
TUBB6	tubulin, beta 6 class V	Cytoplasm	other	67951		1.12565
VCAM1	vascular cell adhesion molecule 1	Plasma Membrane	transmembrane receptor	22329		0.685741
VIM	vimentin	Cytoplasm	other	22352		1.13394
VWF	von Willebrand factor	Extracellular Space	other	22371	0.830349	1.30676
XDH	xanthine dehydrogenase	Cytoplasm	enzyme	22436	2.65953	2.67168
ZFP36	ZFP36 ring finger protein	Nucleus	transcription regulator	22695	1.40181	1.59696
ZNF207	zinc finger protein 207	Nucleus	transcription regulator	22680		0.432607
C. Cell mediated immunity network genes
ACTB	actin, beta	Cytoplasm	other	11461	0.172109	0.146068
AFF1	AF4/FMR2 family, member 1	Nucleus	transcription regulator	17355	0.700821	0.882159
AGT	angiotensinogen (serpin peptidase inhibitor, clade A, member 8)	Extracellular Space	growth factor	11606	0.979275	0.440087
APC	adenomatous polyposis coli	Nucleus	enzyme	11789	-0.368318	-0.174146
B2M	beta-2-microglobulin	Plasma Membrane	transmembrane receptor	12010	0.971058	1.72338
BCL3	B-cell CLL/lymphoma 3	Nucleus	transcription regulator	12051		3.21054
BCL6	B-cell CLL/lymphoma 6	Nucleus	transcription regulator	12053	0.727207	0.543848
C3	complement component 3	Extracellular Space	peptidase	12266		3.17402
C3AR1	complement component 3a receptor 1	Plasma Membrane	G-protein coupled receptor	12267		2.62042
CCL13	chemokine (C-C motif) ligand 13	Extracellular Space	cytokine	20296		13.4454
CCL2	chemokine (C-C motif) ligand 2	Extracellular Space	cytokine	20293	3.64281	7.27355
CCL24	chemokine (C-C motif) ligand 24	Extracellular Space	cytokine	56221		13.8738
CCR1	chemokine (C-C motif) receptor 1	Plasma Membrane	G-protein coupled receptor	12768		3.51171
CCR5	chemokine (C-C motif) receptor 5 (gene/pseudogene)	Plasma Membrane	G-protein coupled receptor	12774		2.15807
CD274	CD274 molecule	Plasma Membrane	enzyme	60533	1.02644	3.69302
CD44	CD44 molecule (Indian blood group)	Plasma Membrane	enzyme	12505		1.74448
CD74	CD74 molecule, major histocompatibility complex, class II invariant chain	Plasma Membrane	transmembrane receptor	16149	1.912	3.07089
CD86	CD86 molecule	Plasma Membrane	transmembrane receptor	12524		1.62042
CDKN1A	cyclin-dependent kinase inhibitor 1A (p21, Cip1)	Nucleus	kinase	12575	1.97953	0.863759
CIITA	class II, major histocompatibility complex, transactivator	Nucleus	transcription regulator	12265		3.3457
CLEC6A	C-type lectin domain family 6, member A	Plasma Membrane	transmembrane receptor	56620		10.6165
COL4A1	collagen, type IV, alpha 1	Extracellular Space	other	12826	0.328763	0.603411
CTSS	cathepsin S	Cytoplasm	peptidase	13040	0.467773	1.13713
CX3CL1	chemokine (C-X3-C motif) ligand 1	Extracellular Space	cytokine	20312	0.0872488	-0.130215
CXCL10	chemokine (C-X-C motif) ligand 10	Extracellular Space	cytokine	15945		6.0614
Cxcl12	chemokine (C-X-C motif) ligand 12	Extracellular Space	cytokine	20315	-1.12888	-1.09534
CXCL16	chemokine (C-X-C motif) ligand 16	Extracellular Space	cytokine	66102		1.68859
CXCL9	chemokine (C-X-C motif) ligand 9	Extracellular Space	cytokine	17329		6.36319
EGR1	early growth response 1	Nucleus	transcription regulator	13653	-1.70226	-1.44083
EGR2	early growth response 2	Nucleus	transcription regulator	13654	-3.98836	-2.35762
EGR3	early growth response 3	Nucleus	transcription regulator	13655	-0.407867	-0.571546
EZR	ezrin	Plasma Membrane	other	22350	0.633148	0.442089
FAS	Fas (TNF receptor superfamily, member 6)	Plasma Membrane	transmembrane receptor	14102	2.67934	2.86262
FCER1G	Fc fragment of IgE, high affinity I, receptor for; gamma polypeptide	Plasma Membrane	transmembrane receptor	14127		1.6182
FCGR2A	Fc fragment of IgG, low affinity IIa, receptor (CD32)	Plasma Membrane	transmembrane receptor	14131		1.78401
FCGR2B	Fc fragment of IgG, low affinity IIb, receptor (CD32)	Plasma Membrane	transmembrane receptor	14130		1.81258
FN1	fibronectin 1	Extracellular Space	enzyme	14268		0.687845
FYB	FYN binding protein	Nucleus	other	23880		1.27355
HIVEP2	human immunodeficiency virus type I enhancer binding protein 2	Nucleus	transcription regulator	15273	-0.22747	-0.2528
HLA-DQA1	major histocompatibility complex, class II, DQ alpha 1	Plasma Membrane	transmembrane receptor	14960		2.65111
HLA-DQB1	major histocompatibility complex, class II, DQ beta 1	Plasma Membrane	other	14961		2.09249
ICAM1	intercellular adhesion molecule 1	Plasma Membrane	transmembrane receptor	15894		2.90242
ICOSLG	inducible T-cell co-stimulator ligand	Plasma Membrane	other	50723		1.21054
IFNG	interferon, gamma	Extracellular Space	cytokine	15978		10.6612
IKZF1	IKAROS family zinc finger 1 (Ikaros)	Nucleus	transcription regulator	22778	1.06267	1.24595
IL12RB1	interleukin 12 receptor, beta 1	Plasma Membrane	transmembrane receptor	16161	3.33469	3.74304
IL16	interleukin 16	Extracellular Space	cytokine	16170		-0.579535
IL18BP	interleukin 18 binding protein	Extracellular Space	other	16068		2.18079
IL2RB	interleukin 2 receptor, beta	Plasma Membrane	transmembrane receptor	16185		10.0782
IL4R	interleukin 4 receptor	Plasma Membrane	transmembrane receptor	16190	1.3383	1.64711
IRF1	interferon regulatory factor 1	Nucleus	transcription regulator	16362		3.65234
IRF2	interferon regulatory factor 2	Nucleus	transcription regulator	16363		0.722689
IRF8	interferon regulatory factor 8	Nucleus	transcription regulator	15900		2.50122
ITGB1	integrin, beta 1 (fibronectin receptor, beta polypeptide, antigen CD29 includes MDF2, MSK12)	Plasma Membrane	transmembrane receptor	16412		0.302258
ITGB2	integrin, beta 2 (complement component 3 receptor 3 and 4 subunit)	Plasma Membrane	transmembrane receptor	16414		1.80529
JAK3	Janus kinase 3	Cytoplasm	kinase	16453		1.31008
JUNB	jun B proto-oncogene	Nucleus	transcription regulator	16477	-1.82886	-1.02409
KDR	kinase insert domain receptor (a type III receptor tyrosine kinase)	Plasma Membrane	kinase	16542	-0.67127	-0.913072
LCP1	lymphocyte cytosolic protein 1 (L-plastin)	Cytoplasm	other	18826	0.83546	1.4455
LCP2	lymphocyte cytosolic protein 2 (SH2 domain containing leukocyte protein of 76kDa)	Cytoplasm	other	16822		1.86262
LGALS9	lectin, galactoside-binding, soluble, 9	Extracellular Space	other	16859		1.45155
MAP2K1	mitogen-activated protein kinase kinase 1	Cytoplasm	kinase	26395	0.210389	0.253545
MBD2	methyl-CpG binding domain protein 2	Nucleus	transcription regulator	17191		0.404841
MBP	myelin basic protein	Extracellular Space	other	17196	0.316989	0.051314
MCAM	melanoma cell adhesion molecule	Plasma Membrane	other	84004		-0.663927
MCL1	myeloid cell leukemia sequence 1 (BCL2-related)	Cytoplasm	transporter	17210		0.324153
MERTK	c-mer proto-oncogene tyrosine kinase	Plasma Membrane	kinase	17289	0.809109	0.894232
MSR1	macrophage scavenger receptor 1	Plasma Membrane	transmembrane receptor	20288		5.03254
MYD88	myeloid differentiation primary response 88	Plasma Membrane	other	17874		1.45946
MYH11	myosin, heavy chain 11, smooth muscle	Cytoplasm	other	17880	-1.82059	-0.710681
NCKAP1L	NCK-associated protein 1-like	Plasma Membrane	other	105855		0.656306
NFKBIA	nuclear factor of kappa light polypeptide gene enhancer in B-cells inhibitor, alpha	Cytoplasm	transcription regulator	18035	1.81857	1.11526
NOTCH2	notch 2	Plasma Membrane	transcription regulator	18129	-0.634934	-0.566439
NR4A1	nuclear receptor subfamily 4, group A, member 1	Nucleus	ligand-dependent nuclear receptor	15370	-1.84032	-1.78237
PCSK1	proprotein convertase subtilisin/kexin type 1	Extracellular Space	peptidase	18548		-0.825082
PENK	proenkephalin	Extracellular Space	other	18619		-0.262108
PNP	purine nucleoside phosphorylase	Nucleus	enzyme	667034|18950		0.933288
PTPRC	protein tyrosine phosphatase, receptor type, C	Plasma Membrane	phosphatase	19264		1.15042
Rps6/Rps6-ps4	ribosomal protein S6	Cytoplasm	other	20104|667739	0.269349	0.180245
RSAD2	radical S-adenosyl methionine domain containing 2	Cytoplasm	enzyme	58185		1.98815
RUNX1	runt-related transcription factor 1	Nucleus	transcription regulator	12394		2.23608
S1PR1	sphingosine-1-phosphate receptor 1	Plasma Membrane	G-protein coupled receptor	13609	-0.330581	-0.279386
SELL	selectin L	Plasma Membrane	transmembrane receptor	20343		10.3836
SELP	selectin P (granule membrane protein 140kDa, antigen CD62)	Plasma Membrane	transmembrane receptor	20344		8.99905
SOCS1	suppressor of cytokine signaling 1	Cytoplasm	other	12703		2.98815
SOCS3	suppressor of cytokine signaling 3	Cytoplasm	phosphatase	12702		2.62558
SPI1	spleen focus forming virus (SFFV) proviral integration oncogene spi1	Nucleus	transcription regulator	20375		1.36666
SPP1	secreted phosphoprotein 1	Extracellular Space	cytokine	20750		1.52917
SST	somatostatin	Extracellular Space	other	20604		-0.28382
STAT1	signal transducer and activator of transcription 1, 91kDa	Nucleus	transcription regulator	20846	1.08193	2.75799
STAT2	signal transducer and activator of transcription 2, 113kDa	Nucleus	transcription regulator	20847		1.26061
STAT3	signal transducer and activator of transcription 3 (acute-phase response factor)	Nucleus	transcription regulator	20848		0.889416
TAPBP	TAP binding protein (tapasin)	Cytoplasm	transporter	21356	0.394249	1.33311
TGM2	transglutaminase 2 (C polypeptide, protein-glutamine-gamma-glutamyltransferase)	Cytoplasm	enzyme	21817	0.871117	2.23882
THEMIS2	thymocyte selection associated family member 2	unknown	other	230787		4.38047
TLR4	toll-like receptor 4	Plasma Membrane	transmembrane receptor	21898		1.67621
TNFRSF1A	tumor necrosis factor receptor superfamily, member 1A	Plasma Membrane	transmembrane receptor	21937	1.14997	1.58452
TNFRSF9	tumor necrosis factor receptor superfamily, member 9	Plasma Membrane	transmembrane receptor	21942		9.97657
TNFSF10	tumor necrosis factor (ligand) superfamily, member 10	Extracellular Space	cytokine	22035		1.70002
VAV1	vav 1 guanine nucleotide exchange factor	Nucleus	transcription regulator	22324		1.74304
ZBTB16	zinc finger and BTB domain containing 16	Nucleus	transcription regulator	235320	0.962058	0.614782
ZEB1	zinc finger E-box binding homeobox 1	Nucleus	transcription regulator	21417	-0.418872	-0.300585
