# Supplementary material for: Cryptococcus inositol utilization modulates the host protective immune response during brain infection
Source: Cell Commun Signal. 2014 Sep 10;12:51. doi: 10.1186/s12964-014-0051-0 (PMC4172957; doi:10.1186/s12964-014-0051-0)
Supplement: Additional file 4: Table S4. — Expression level of SDEG involved in IFN-g and TNF-a regulon in the wild type or the itr1aΔ itr3cΔ mutant infected mouse brain. [file 12964_2014_51_MOESM4_ESM.xls]

## Sheet: Sheet1
Supplementary table 4. Expression level of SDEG involved in IFN-g and TNF-a regulon in the wild type or the itr1a itr3c mutant infected mouse brain
A. IFN-g regulon genes
Symbol	Gene Name	Location	Family	Gene ID	WT	itr1a itr3c
ABCA2	ATP-binding cassette, sub-family A (ABC1), member 2	Plasma Membrane	transporter	11305	0.226117	0.141519
ABLIM3	actin binding LIM protein family, member 3	Cytoplasm	other	319713	-0.429073	-0.502597
ACER2	alkaline ceramidase 2	Cytoplasm	enzyme	230379	2.72373	2.72286
ACTB	actin, beta	Cytoplasm	other	11461	0.172109	0.146068
ADAM8	ADAM metallopeptidase domain 8	Plasma Membrane	peptidase	11501		2.23608
ADAM9	ADAM metallopeptidase domain 9	Plasma Membrane	peptidase	11502		0.384856
ADAMTS1	ADAM metallopeptidase with thrombospondin type 1 motif, 1	Extracellular Space	peptidase	11504		0.588219
ADCY8	adenylate cyclase 8 (brain)	Plasma Membrane	enzyme	11514		-0.503153
ADCY9	adenylate cyclase 9	Plasma Membrane	enzyme	11515	0.536521	0.510991
ADD1	adducin 1 (alpha)	Cytoplasm	other	11518		-0.135913
ADIPOR2	adiponectin receptor 2	Plasma Membrane	other	68465	0.907138	0.484037
ADRA1A	adrenoceptor alpha 1A	Plasma Membrane	G-protein coupled receptor	11549		-0.966046
ADRA2C	adrenoceptor alpha 2C	Plasma Membrane	G-protein coupled receptor	11553		-0.727121
AFF1	AF4/FMR2 family, member 1	Nucleus	transcription regulator	17355	0.700821	0.882159
AGO2	argonaute RISC catalytic component 2	Cytoplasm	translation regulator	239528	-0.336909	-0.29464
AGT	angiotensinogen (serpin peptidase inhibitor, clade A, member 8)	Extracellular Space	growth factor	11606	0.979275	0.440087
AGXT2L1	alanine-glyoxylate aminotransferase 2-like 1	unknown	enzyme	71760	1.14547	0.85344
AHNAK	AHNAK nucleoprotein	Nucleus	other	66395		0.804353
AIF1	allograft inflammatory factor 1	Nucleus	other	11629		2.1976
ALAS2	aminolevulinate, delta-, synthase 2	Cytoplasm	enzyme	11656	-0.581891	-0.602459
ALCAM	activated leukocyte cell adhesion molecule	Plasma Membrane	other	11658	-0.4927	-0.195992
ALDH1A2	aldehyde dehydrogenase 1 family, member A2	Cytoplasm	enzyme	19378	-1.22321	0.851515
ALDOC	aldolase C, fructose-bisphosphate	Cytoplasm	enzyme	11676	0.484835	0.234882
ALOX12B	arachidonate 12-lipoxygenase, 12R type	unknown	enzyme	11686	2.52734	2.47358
ALPL	alkaline phosphatase, liver/bone/kidney	Plasma Membrane	phosphatase	11647	-0.68898	-0.823778
ANKRD13A	ankyrin repeat domain 13A	Plasma Membrane	other	68420	0.573467	0.455608
ANLN	anillin, actin binding protein	Cytoplasm	other	68743		0.560834
ANXA3	annexin A3	Cytoplasm	enzyme	11745		0.98815
ANXA7	annexin A7	Plasma Membrane	ion channel	11750		0.378441
APC	adenomatous polyposis coli	Nucleus	enzyme	11789	-0.368318	-0.174146
APLN	apelin	Extracellular Space	other	30878		-0.647086
APLP2	amyloid beta (A4) precursor-like protein 2	Cytoplasm	other	11804		-0.114081
APOBEC1	apolipoprotein B mRNA editing enzyme, catalytic polypeptide 1	Cytoplasm	enzyme	11810		1.35072
APOD	apolipoprotein D	Extracellular Space	transporter	11815	0.36071	0.904911
APOE	apolipoprotein E	Extracellular Space	transporter	11816	0.250589	-0.134848
APPL2	adaptor protein, phosphotyrosine interaction, PH domain and leucine zipper containing 2	Cytoplasm	other	216190	-0.43646	-0.337017
ARC	activity-regulated cytoskeleton-associated protein	Cytoplasm	other	11838	-1.96519	-2.3045
ARFGEF2	ADP-ribosylation factor guanine nucleotide-exchange factor 2 (brefeldin A-inhibited)	Cytoplasm	other	99371	-0.260748	-0.278679
ARG1	arginase, liver	Cytoplasm	enzyme	11846		5.89504
ARHGAP5	Rho GTPase activating protein 5	Cytoplasm	enzyme	11855	-0.61284	-0.266322
ARHGDIB	Rho GDP dissociation inhibitor (GDI) beta	Cytoplasm	other	11857		0.82104
ARL4A	ADP-ribosylation factor-like 4A	Nucleus	enzyme	11861		0.541748
ARPC1B	actin related protein 2/3 complex, subunit 1B, 41kDa	Cytoplasm	other	11867		0.931566
ARPP19	cAMP-regulated phosphoprotein, 19kDa	Cytoplasm	transporter	59046	-0.452775	0.15715
ARRDC2	arrestin domain containing 2	unknown	other	70807	1.57464	0.787237
ARRDC3	arrestin domain containing 3	Plasma Membrane	other	105171	0.597108	0.356125
ARSB	arylsulfatase B	Cytoplasm	enzyme	11881	0.229755	0.242585
ASAP1	ArfGAP with SH3 domain, ankyrin repeat and PH domain 1	Plasma Membrane	other	13196	-0.394221	-0.329615
ASPG	asparaginase homolog (S. cerevisiae)	unknown	enzyme	104816		1.88431
ATF3	activating transcription factor 3	Nucleus	transcription regulator	11910		3.57311
ATP1A1	ATPase, Na+/K+ transporting, alpha 1 polypeptide	Plasma Membrane	transporter	11928		-0.0902635
ATP1A2	ATPase, Na+/K+ transporting, alpha 2 polypeptide	Plasma Membrane	transporter	98660		-0.147483
ATP1A3	ATPase, Na+/K+ transporting, alpha 3 polypeptide	Plasma Membrane	transporter	232975	0.270983	-0.0654248
ATP2A2	ATPase, Ca++ transporting, cardiac muscle, slow twitch 2	Cytoplasm	transporter	11938	-0.0760859	-0.109793
ATP2B2	ATPase, Ca++ transporting, plasma membrane 2	Plasma Membrane	transporter	11941	-0.152888	-0.148394
ATP5B	ATP synthase, H+ transporting, mitochondrial F1 complex, beta polypeptide	Cytoplasm	transporter	11947	0.167871	-0.100209
ATXN3	ataxin 3	Nucleus	peptidase	110616		0.676206
B2M	beta-2-microglobulin	Plasma Membrane	transmembrane receptor	12010	0.971058	1.72338
BAALC	brain and acute leukemia, cytoplasmic	Cytoplasm	other	118452		-0.209215
BACH2	BTB and CNC homology 1, basic leucine zipper transcription factor 2	Nucleus	transcription regulator	12014	-0.830214	-0.977085
BAZ1A	bromodomain adjacent to zinc finger domain, 1A	Nucleus	other	217578		1.15807
BBS1	Bardet-Biedl syndrome 1	Extracellular Space	other	52028		0.434833
BCL3	B-cell CLL/lymphoma 3	Nucleus	transcription regulator	12051		3.21054
BCL6	B-cell CLL/lymphoma 6	Nucleus	transcription regulator	12053	0.727207	0.543848
BDNF	brain-derived neurotrophic factor	Extracellular Space	growth factor	12064	-0.829356	-0.819205
BIRC6	baculoviral IAP repeat containing 6	Cytoplasm	enzyme	12211	-0.421781	-0.215864
BMP2K	BMP2 inducible kinase	Nucleus	kinase	140780	-0.485718	0.472183
BNIP3	BCL2/adenovirus E1B 19kDa interacting protein 3	Cytoplasm	other	12176	0.486226	0.315981
BST2	bone marrow stromal cell antigen 2	Plasma Membrane	other	69550		2.51866
BTG2	BTG family, member 2	Nucleus	transcription regulator	12227	-1.18538	-1.23153
C1QA	complement component 1, q subcomponent, A chain	Extracellular Space	other	12259	1.06152	1.27722
C1QB	complement component 1, q subcomponent, B chain	Extracellular Space	other	12260	1.16865	1.66111
C1QC	complement component 1, q subcomponent, C chain	Extracellular Space	other	12262	1.31347	2.06767
C1R	complement component 1, r subcomponent	Extracellular Space	peptidase	667277|50909		2.12565
C1S	complement component 1, s subcomponent	Extracellular Space	peptidase	317677|50908		2.87568
C2	complement component 2	Extracellular Space	peptidase	12263		2.21054
C3	complement component 3	Extracellular Space	peptidase	12266		3.17402
C3AR1	complement component 3a receptor 1	Plasma Membrane	G-protein coupled receptor	12267		2.62042
C4A/C4B	complement component 4B (Chido blood group)	Extracellular Space	other	625018|12268	0.694854	1.84119
CA2	carbonic anhydrase II	Cytoplasm	enzyme	12349	-0.451904	-0.365487
CABLES1	Cdk5 and Abl enzyme substrate 1	Nucleus	other	63955	1.05544	0.624459
CADM3	cell adhesion molecule 3	Plasma Membrane	other	94332		-0.121487
Calm1 (includes others)	calmodulin 1	Nucleus	other	12315|12313|12314	0.154478	0.0706711
CAMK2A	calcium/calmodulin-dependent protein kinase II alpha	Cytoplasm	kinase	12322	0.149899	0.0850863
CAMKK1	calcium/calmodulin-dependent protein kinase kinase 1, alpha	Cytoplasm	kinase	55984	0.380061	0.313726
CAP2	CAP, adenylate cyclase-associated protein, 2 (yeast)	Plasma Membrane	other	67252	-0.25814	-0.210029
CAPG	capping protein (actin filament), gelsolin-like	Nucleus	other	12332		1.62042
CASP12	caspase 12 (gene/pseudogene)	Cytoplasm	peptidase	12364		1.92675
CAV1	caveolin 1, caveolae protein, 22kDa	Plasma Membrane	transmembrane receptor	12389		-0.677849
CCK	cholecystokinin	Extracellular Space	other	12424		-0.228582
CCL13	chemokine (C-C motif) ligand 13	Extracellular Space	cytokine	20296		13.4454
CCL2	chemokine (C-C motif) ligand 2	Extracellular Space	cytokine	20293	3.64281	7.27355
CCL24	chemokine (C-C motif) ligand 24	Extracellular Space	cytokine	56221		13.8738
Ccl6	chemokine (C-C motif) ligand 6	Extracellular Space	cytokine	20305		3.07561
CCL7	chemokine (C-C motif) ligand 7	Extracellular Space	cytokine	20306		5.11743
Ccl8	chemokine (C-C motif) ligand 8	Extracellular Space	other	20307		12.8104
Ccl9	chemokine (C-C motif) ligand 9	Extracellular Space	cytokine	20308		2.35072
CCNG1	cyclin G1	Nucleus	other	12450		0.25443
CCR1	chemokine (C-C motif) receptor 1	Plasma Membrane	G-protein coupled receptor	12768		3.51171
CCR5	chemokine (C-C motif) receptor 5 (gene/pseudogene)	Plasma Membrane	G-protein coupled receptor	12774		2.15807
CD14	CD14 molecule	Plasma Membrane	transmembrane receptor	12475		1.85065
CD180	CD180 molecule	Plasma Membrane	other	17079		1.98815
CD274	CD274 molecule	Plasma Membrane	enzyme	60533	1.02644	3.69302
CD300LF	CD300 molecule-like family member f	unknown	other	246746		3.21054
CD44	CD44 molecule (Indian blood group)	Plasma Membrane	enzyme	12505		1.74448
CD53	CD53 molecule	Plasma Membrane	other	12508		1.12245
CD68	CD68 molecule	Plasma Membrane	other	12514		1.14162
CD74	CD74 molecule, major histocompatibility complex, class II invariant chain	Plasma Membrane	transmembrane receptor	16149	1.912	3.07089
CD86	CD86 molecule	Plasma Membrane	transmembrane receptor	12524		1.62042
CDC42EP1	CDC42 effector protein (Rho GTPase binding) 1	Extracellular Space	other	104445	-0.517986	-0.567369
CDK2AP1	cyclin-dependent kinase 2 associated protein 1	Nucleus	other	13445	-0.320659	-0.4389
CDK5R2	cyclin-dependent kinase 5, regulatory subunit 2 (p39)	Nucleus	other	12570		-0.226694
CDKN1A	cyclin-dependent kinase inhibitor 1A (p21, Cip1)	Nucleus	kinase	12575	1.97953	0.863759
CEBPD	CCAAT/enhancer binding protein (C/EBP), delta	Nucleus	transcription regulator	12609	2.48294	2.658
CFB	complement factor B	Extracellular Space	peptidase	14962		2.1976
CFH	complement factor H	Extracellular Space	other	12628		0.909822
CFP	complement factor properdin	Extracellular Space	other	18636		1.36666
CH25H	cholesterol 25-hydroxylase	Cytoplasm	enzyme	12642		3.57311
CHD5	chromodomain helicase DNA binding protein 5	Nucleus	enzyme	269610		-0.300938
CHGA	chromogranin A (parathyroid secretory protein 1)	Cytoplasm	other	12652	0.212569	-0.233286
CHPF	chondroitin polymerizing factor	Cytoplasm	enzyme	74241		-0.403618
CIITA	class II, major histocompatibility complex, transactivator	Nucleus	transcription regulator	12265		3.3457
CLDN11	claudin 11	Plasma Membrane	other	18417	0.413122	0.358273
CLEC2D	C-type lectin domain family 2, member D	Plasma Membrane	transmembrane receptor	93694|93675|70809		1.18978
CLEC6A	C-type lectin domain family 6, member A	Plasma Membrane	transmembrane receptor	56620		10.6165
CLEC7A	C-type lectin domain family 7, member A	Plasma Membrane	transmembrane receptor	56644		4.27355
CLIC1	chloride intracellular channel 1	Nucleus	ion channel	114584	0.659645	1.10551
CLIC4	chloride intracellular channel 4	Plasma Membrane	ion channel	29876		0.282355
Clu	clusterin	Cytoplasm	other	12759	0.277018	0.136632
CMPK2	cytidine monophosphate (UMP-CMP) kinase 2, mitochondrial	Cytoplasm	kinase	22169		0.820855
CNN3	calponin 3, acidic	Cytoplasm	other	71994		0.558037
CNTN4	contactin 4	Plasma Membrane	enzyme	269784		0.410133
COL4A1	collagen, type IV, alpha 1	Extracellular Space	other	12826	0.328763	0.603411
COL5A3	collagen, type V, alpha 3	Extracellular Space	other	53867		2.21054
CORO2B	coronin, actin binding protein, 2B	unknown	other	235431		-0.220884
CP	ceruloplasmin (ferroxidase)	Extracellular Space	enzyme	12870		1.40319
CPLX2	complexin 2	Cytoplasm	other	12890	-0.0645784	-0.148058
CROT	carnitine O-octanoyltransferase	Cytoplasm	enzyme	74114		0.531512
CRYAB	crystallin, alpha B	Nucleus	other	12955		-0.335547
CRYM	crystallin, mu	Cytoplasm	enzyme	12971	0.628876	0.907013
CSF1	colony stimulating factor 1 (macrophage)	Extracellular Space	cytokine	12977		0.829452
CSF2RB	colony stimulating factor 2 receptor, beta, low-affinity (granulocyte-macrophage)	Plasma Membrane	transmembrane receptor	12983|12984		4.59301
CST7	cystatin F (leukocystatin)	Extracellular Space	other	13011		11.0905
Ctla2a/Ctla2b	cytotoxic T lymphocyte-associated protein 2 alpha	Plasma Membrane	other	13025|13024	1.18116	1.27503
CTSB	cathepsin B	Cytoplasm	peptidase	13030	0.310874	0.278282
CTSC	cathepsin C	Cytoplasm	peptidase	13032		2.86262
CTSD	cathepsin D	Cytoplasm	peptidase	13033	0.404268	0.302669
CTSS	cathepsin S	Cytoplasm	peptidase	13040	0.467773	1.13713
CTSZ	cathepsin Z	Cytoplasm	peptidase	64138	0.422183	0.90222
CX3CL1	chemokine (C-X3-C motif) ligand 1	Extracellular Space	cytokine	20312	0.0872488	-0.130215
CXCL10	chemokine (C-X-C motif) ligand 10	Extracellular Space	cytokine	15945		6.0614
Cxcl12	chemokine (C-X-C motif) ligand 12	Extracellular Space	cytokine	20315	-1.12888	-1.09534
CXCL16	chemokine (C-X-C motif) ligand 16	Extracellular Space	cytokine	66102		1.68859
CXCL9	chemokine (C-X-C motif) ligand 9	Extracellular Space	cytokine	17329		6.36319
CYBA	cytochrome b-245, alpha polypeptide	Cytoplasm	enzyme	13057		1.61618
CYBB	cytochrome b-245, beta polypeptide	Cytoplasm	enzyme	13058		2.06615
CYP1B1	cytochrome P450, family 1, subfamily B, polypeptide 1	Cytoplasm	enzyme	13078		1.12142
DAB2	Dab, mitogen-responsive phosphoprotein, homolog 2 (Drosophila)	Plasma Membrane	other	13132		0.664743
DACT3	dapper, antagonist of beta-catenin, homolog 3 (Xenopus laevis)	unknown	other	629378		-0.284437
DBP	D site of albumin promoter (albumin D-box) binding protein	Nucleus	transcription regulator	13170	0.359242	0.609272
DCLK1	doublecortin-like kinase 1	unknown	kinase	13175		-0.121195
DDIT4	DNA-damage-inducible transcript 4	Cytoplasm	other	74747	1.64422	0.695596
DDX58	DEAD (Asp-Glu-Ala-Asp) box polypeptide 58	Cytoplasm	enzyme	230073		1.50969
DGKB	diacylglycerol kinase, beta 90kDa	Cytoplasm	kinase	217480	-0.354649	-0.226515
DGKZ	diacylglycerol kinase, zeta	Cytoplasm	kinase	104418		-0.213393
DHX58	DEXH (Asp-Glu-X-His) box polypeptide 58	Cytoplasm	enzyme	80861		3.07561
DIRAS2	DIRAS family, GTP-binding RAS-like 2	Plasma Membrane	enzyme	68203	-0.13797	-0.164382
DKK3	dickkopf 3 homolog (Xenopus laevis)	Extracellular Space	cytokine	50781		0.189242
DLG4	discs, large homolog 4 (Drosophila)	Plasma Membrane	kinase	13385	0.0986555	-0.118809
DLGAP3	discs, large (Drosophila) homolog-associated protein 3	Cytoplasm	other	242667		-0.26354
DNAH8	dynein, axonemal, heavy chain 8	Cytoplasm	enzyme	13417	-1.23596	-1.19019
DNAJB11	DnaJ (Hsp40) homolog, subfamily B, member 11	Cytoplasm	other	67838		0.426839
DUSP1	dual specificity phosphatase 1	Nucleus	phosphatase	19252	-0.615787	-1.28938
DUSP6	dual specificity phosphatase 6	Cytoplasm	phosphatase	67603	-0.994994	-0.797216
EDN3	endothelin 3	Extracellular Space	other	13616		-1.42689
EDNRB	endothelin receptor type B	Plasma Membrane	G-protein coupled receptor	13618	-0.456071	-0.401326
Eef1a1	eukaryotic translation elongation factor 1 alpha 1	Cytoplasm	translation regulator	13627	0.23729	0.132548
EEF1G	eukaryotic translation elongation factor 1 gamma	Cytoplasm	translation regulator	67160	0.380412	0.21071
EFNB3	ephrin-B3	Plasma Membrane	kinase	13643	0.196652	-0.266847
EGR1	early growth response 1	Nucleus	transcription regulator	13653	-1.70226	-1.44083
EGR2	early growth response 2	Nucleus	transcription regulator	13654	-3.98836	-2.35762
EGR3	early growth response 3	Nucleus	transcription regulator	13655	-0.407867	-0.571546
EGR4	early growth response 4	Nucleus	transcription regulator	13656	-2.09827	-1.78946
EID1	EP300 interacting inhibitor of differentiation 1	Nucleus	transcription regulator	58521	0.257249	0.37696
EIF2AK2	eukaryotic translation initiation factor 2-alpha kinase 2	Cytoplasm	kinase	19106		1.20193
EIF3E	eukaryotic translation initiation factor 3, subunit E	Cytoplasm	translation regulator	16341	0.309229	0.454902
EIF4A2	eukaryotic translation initiation factor 4A2	Cytoplasm	translation regulator	13682		0.193084
EIF4B	eukaryotic translation initiation factor 4B	Cytoplasm	translation regulator	75705	0.261208	0.253561
EIF4G3	eukaryotic translation initiation factor 4 gamma, 3	Cytoplasm	translation regulator	230861	-0.298153	-0.17651
ELAVL3	ELAV (embryonic lethal, abnormal vision, Drosophila)-like 3 (Hu antigen C)	Nucleus	other	15571	-0.324254	-0.137789
ELMO2	engulfment and cell motility 2	Cytoplasm	other	140579		-0.237804
EML1	echinoderm microtubule associated protein like 1	Cytoplasm	other	68519	-0.4283	-0.303454
EMP2	epithelial membrane protein 2	Plasma Membrane	other	13731	-0.459487	-0.650751
ENTPD1	ectonucleoside triphosphate diphosphohydrolase 1	Plasma Membrane	enzyme	12495		1.16359
EPB41L1	erythrocyte membrane protein band 4.1-like 1	Plasma Membrane	other	13821		-0.14234
EPB49	erythrocyte membrane protein band 4.9 (dematin)	Plasma Membrane	other	13829		-0.184021
ERAP1	endoplasmic reticulum aminopeptidase 1	Extracellular Space	peptidase	80898		0.963902
ERRFI1	ERBB receptor feedback inhibitor 1	Cytoplasm	other	74155	0.870119	0.43395
ESRRA	estrogen-related receptor alpha	Nucleus	ligand-dependent nuclear receptor	26379		-0.450592
ETV6	ets variant 6	Nucleus	transcription regulator	14011		0.609032
EZR	ezrin	Plasma Membrane	other	22350	0.633148	0.442089
F10	coagulation factor X	Extracellular Space	peptidase	14058		3.7955
F3	coagulation factor III (thromboplastin, tissue factor)	Plasma Membrane	transmembrane receptor	14066	0.527338	0.455929
FABP7	fatty acid binding protein 7, brain	Cytoplasm	transporter	12140	-1.1114	-0.90997
FADS2	fatty acid desaturase 2	Plasma Membrane	enzyme	56473	0.206933	-0.279923
FAM107A	family with sequence similarity 107, member A	Nucleus	other	268709	0.82047	0.598949
FARP1	FERM, RhoGEF (ARHGEF) and pleckstrin domain protein 1 (chondrocyte-derived)	Plasma Membrane	other	223254	0.394887	0.33224
FAS	Fas (TNF receptor superfamily, member 6)	Plasma Membrane	transmembrane receptor	14102	2.67934	2.86262
FAT1	FAT tumor suppressor homolog 1 (Drosophila)	Plasma Membrane	other	14107	-0.612884	-0.266761
FAT2	FAT tumor suppressor homolog 2 (Drosophila)	Plasma Membrane	other	245827	-0.36382	-0.318045
FCER1G	Fc fragment of IgE, high affinity I, receptor for; gamma polypeptide	Plasma Membrane	transmembrane receptor	14127		1.6182
FCGR1A	Fc fragment of IgG, high affinity Ia, receptor (CD64)	Plasma Membrane	transmembrane receptor	14129		2.27355
FCGR2A	Fc fragment of IgG, low affinity IIa, receptor (CD32)	Plasma Membrane	transmembrane receptor	14131		1.78401
FCGR2B	Fc fragment of IgG, low affinity IIb, receptor (CD32)	Plasma Membrane	transmembrane receptor	14130		1.81258
FCGR3A	Fc fragment of IgG, low affinity IIIa, receptor (CD16a)	Plasma Membrane	transmembrane receptor	246256		12.3762
FERMT3	fermitin family member 3	Cytoplasm	enzyme	108101		1.95498
FGFR2	fibroblast growth factor receptor 2	Plasma Membrane	kinase	14183	-0.680011	-0.428184
FGL2	fibrinogen-like 2	Extracellular Space	peptidase	14190		3.05854
FKBP5	FK506 binding protein 5	Nucleus	enzyme	14229	1.58315	1.05079
FLNC	filamin C, gamma	Cytoplasm	other	68794		1.32695
FLT4	fms-related tyrosine kinase 4	Plasma Membrane	transmembrane receptor	14257		1.18079
FMOD	fibromodulin	Extracellular Space	other	14264	-1.78993	-0.548604
FN1	fibronectin 1	Extracellular Space	enzyme	14268		0.687845
FNBP1	formin binding protein 1	Nucleus	enzyme	14269	-0.343475	-0.304703
FOS	FBJ murine osteosarcoma viral oncogene homolog	Nucleus	transcription regulator	14281	-2.58745	-2.10871
FOSB	FBJ murine osteosarcoma viral oncogene homolog B	Nucleus	transcription regulator	14282	-0.755969	-1.22866
FSCN1	fascin homolog 1, actin-bundling protein (Strongylocentrotus purpuratus)	Cytoplasm	other	14086		-0.190216
FSTL1	follistatin-like 1	Extracellular Space	other	14314		0.696877
FSTL4	follistatin-like 4	unknown	other	320027		-0.687721
FTH1	ferritin, heavy polypeptide 1	Cytoplasm	enzyme	14319	0.328178	0.163122
FTL	ferritin, light polypeptide	Cytoplasm	enzyme	434624|14325		0.327118
FYB	FYN binding protein	Nucleus	other	23880		1.27355
GAS5	growth arrest-specific 5 (non-protein coding)	unknown	other	14455		0.903261
GAS7	growth arrest-specific 7	Cytoplasm	transcription regulator	14457	0.139636	0.122387
GATM	glycine amidinotransferase (L-arginine:glycine amidinotransferase)	Cytoplasm	enzyme	67092		0.32702
GBP2	guanylate binding protein 2, interferon-inducible	Nucleus	other	14468	2.23516	5.68303
Gbp2	guanylate binding protein 2	unknown	enzyme	14469	1.98867	4.7752
GBP5	guanylate binding protein 5	Plasma Membrane	enzyme	229898	2.92944	4.81379
GFAP	glial fibrillary acidic protein	Cytoplasm	other	14580	0.750898	1.7636
Ggta1	glycoprotein galactosyltransferase alpha 1, 3	Cytoplasm	other	14594		1.38408
GIT1	G protein-coupled receptor kinase interacting ArfGAP 1	Nucleus	kinase	216963		-0.295407
GJB1	gap junction protein, beta 1, 32kDa	Plasma Membrane	transporter	14618		-0.766738
GJB6	gap junction protein, beta 6, 30kDa	Plasma Membrane	transporter	14623	0.804299	0.424498
GLG1	golgi glycoprotein 1	Cytoplasm	other	20340		-0.208557
GLIPR2	GLI pathogenesis-related 2	Cytoplasm	other	384009		1.41265
GLUL	glutamate-ammonia ligase	Cytoplasm	enzyme	14645	0.616307	0.147334
Gm12250	predicted gene 12250	Cytoplasm	other	631323	3.1123	5.3457
GNA13	guanine nucleotide binding protein (G protein), alpha 13	Plasma Membrane	enzyme	14674		0.512991
GNAO1	guanine nucleotide binding protein (G protein), alpha activating activity polypeptide O	Plasma Membrane	enzyme	14681		-0.119898
Gp49a/Lilrb4	leukocyte immunoglobulin-like receptor, subfamily B, member 4	unknown	other	14728|14727	3.2643	5.41441
GPNMB	glycoprotein (transmembrane) nmb	Plasma Membrane	enzyme	93695		1.76951
GPR182	G protein-coupled receptor 182	Plasma Membrane	G-protein coupled receptor	11536		1.84613
GPR37	G protein-coupled receptor 37 (endothelin receptor type B-like)	Plasma Membrane	G-protein coupled receptor	14763		-0.425114
GPRC5B	G protein-coupled receptor, family C, group 5, member B	Plasma Membrane	G-protein coupled receptor	64297		-0.233282
GRM4	glutamate receptor, metabotropic 4	Plasma Membrane	G-protein coupled receptor	268934		-0.403469
GRN	granulin	Extracellular Space	growth factor	14824		0.601541
GUCY1A3	guanylate cyclase 1, soluble, alpha 3	Cytoplasm	enzyme	60596		0.342846
GZMB	granzyme B (granzyme 2, cytotoxic T-lymphocyte-associated serine esterase 1)	Cytoplasm	peptidase	14939		11.2768
H19	H19, imprinted maternally expressed transcript (non-protein coding)	Cytoplasm	other	14955		2.65111
HAL	histidine ammonia-lyase	Cytoplasm	enzyme	15109		9.60651
HBA1/HBA2	hemoglobin, alpha 1	Cytoplasm	transporter	110257|15122		-0.83741
HBB	hemoglobin, beta	Cytoplasm	transporter	100503605|15129	0.329892	-0.489748
Hbb-b2	hemoglobin, beta adult minor chain	unknown	other	15130		-0.852224
HCAR2	hydroxycarboxylic acid receptor 2	Plasma Membrane	G-protein coupled receptor	80885		4.74304
HCK	hemopoietic cell kinase	Cytoplasm	kinase	15162	1.88097	2.40319
HCLS1	hematopoietic cell-specific Lyn substrate 1	Nucleus	other	15163		1.42872
HCN2	hyperpolarization activated cyclic nucleotide-gated potassium channel 2	Plasma Membrane	ion channel	15166	0.25153	-0.226258
HEBP1	heme binding protein 1	Cytoplasm	other	15199		0.847287
HELZ2	helicase with zinc finger 2, transcriptional coactivator	Nucleus	transcription regulator	229003		1.39254
HEXB	hexosaminidase B (beta polypeptide)	Cytoplasm	enzyme	15212	0.331787	0.392992
HEYL	hairy/enhancer-of-split related with YRPW motif-like	Nucleus	transcription regulator	56198		-0.848351
HIF3A	hypoxia inducible factor 3, alpha subunit	Nucleus	transcription regulator	53417	2.15869	2.32695
HIVEP1	human immunodeficiency virus type I enhancer binding protein 1	Nucleus	transcription regulator	110521	-0.610956	-0.302147
HIVEP2	human immunodeficiency virus type I enhancer binding protein 2	Nucleus	transcription regulator	15273	-0.22747	-0.2528
HK2	hexokinase 2	Cytoplasm	kinase	15277		1.01368
HLA-B	major histocompatibility complex, class I, B	Plasma Membrane	transmembrane receptor	667977|110557|15013|15006|14972|69717|15015|15018|14964|14963	1.51749	2.65421
HLA-DMB	major histocompatibility complex, class II, DM beta	Plasma Membrane	transmembrane receptor	14999|15000		11.4969
HLA-DQA1	major histocompatibility complex, class II, DQ alpha 1	Plasma Membrane	transmembrane receptor	14960		2.65111
HLA-DQB1	major histocompatibility complex, class II, DQ beta 1	Plasma Membrane	other	14961		2.09249
HLA-DRA	major histocompatibility complex, class II, DR alpha	Plasma Membrane	transmembrane receptor	100504404		2.5242
HLA-E	major histocompatibility complex, class I, E	Plasma Membrane	transmembrane receptor	15040		2.74896
HLF	hepatic leukemia factor	Nucleus	transcription regulator	217082		0.346111
HMGCR	3-hydroxy-3-methylglutaryl-CoA reductase	Cytoplasm	enzyme	15357	-0.309867	-0.320911
HMGCS1	3-hydroxy-3-methylglutaryl-CoA synthase 1 (soluble)	Cytoplasm	enzyme	208715	-0.530465	-0.17634
HMOX1	heme oxygenase (decycling) 1	Cytoplasm	enzyme	15368	1.31434	1.83142
HNRNPF	heterogeneous nuclear ribonucleoprotein F	Nucleus	other	98758		0.311988
HNRPDL	heterogeneous nuclear ribonucleoprotein D-like	Nucleus	other	50926		-0.35687
HOMER1	homer homolog 1 (Drosophila)	Plasma Membrane	other	26556	-0.623773	-0.338952
HPSE	heparanase	Plasma Membrane	enzyme	15442		3.07561
HRH3	histamine receptor H3	Plasma Membrane	G-protein coupled receptor	99296	0.513959	0.340822
HSPA2	heat shock 70kDa protein 2	Cytoplasm	other	15512	0.461915	0.527385
HTRA1	HtrA serine peptidase 1	Extracellular Space	peptidase	56213	1.00204	0.422296
HUWE1	HECT, UBA and WWE domain containing 1, E3 ubiquitin protein ligase	Nucleus	transcription regulator	59026	-0.139473	-0.164903
ICAM1	intercellular adhesion molecule 1	Plasma Membrane	transmembrane receptor	15894		2.90242
ICOSLG	inducible T-cell co-stimulator ligand	Plasma Membrane	other	50723		1.21054
IER2	immediate early response 2	Cytoplasm	other	15936		-1.63634
Ifi202b	interferon activated gene 202B	Nucleus	other	26388		12.0513
Ifi204 (includes others)	interferon activated gene 204	Nucleus	transcription regulator	100504287|545384|15951|226691|236312|15950|381308|100040462|226695		4.31008
IFI27	interferon, alpha-inducible protein 27	Cytoplasm	other	52668	0.684063	0.79888
IFI27L2	interferon, alpha-inducible protein 27-like 2	unknown	other	76933		3.07561
IFI30	interferon, gamma-inducible protein 30	Cytoplasm	enzyme	65972		2.28771
IFI35	interferon-induced protein 35	Nucleus	other	70110		1.42872
IFI44	interferon-induced protein 44	Cytoplasm	other	99899		3.66058
IFI44L	interferon-induced protein 44-like	unknown	other	15061		4.84613
Ifi47	interferon gamma inducible protein 47	Cytoplasm	other	15953	2.67934	5.21054
IFIH1	interferon induced with helicase C domain 1	Nucleus	enzyme	71586		1.50898
IFIT1B	interferon-induced protein with tetratricopeptide repeats 1B	Cytoplasm	other	15957		2.64636
IFIT2	interferon-induced protein with tetratricopeptide repeats 2	Cytoplasm	other	15958	-1.16196	1.05374
IFIT3	interferon-induced protein with tetratricopeptide repeats 3	Cytoplasm	other	667370|15959		3.57311
IFITM1	interferon induced transmembrane protein 1	Plasma Membrane	transmembrane receptor	68713		1.86262
Ifitm2	interferon induced transmembrane protein 2	Plasma Membrane	other	80876		1.15042
IFITM2	interferon induced transmembrane protein 2	Cytoplasm	other	66141	1.56916	2.7772
IFNG	interferon, gamma	Extracellular Space	cytokine	15978		10.6612
IGFBP5	insulin-like growth factor binding protein 5	Extracellular Space	other	16011	-0.272455	0.216894
IGFBP7	insulin-like growth factor binding protein 7	Extracellular Space	transporter	29817	0.697263	0.588063
Igtp	interferon gamma induced GTPase	Cytoplasm	enzyme	16145	3.17759	5.94041
Iigp1	interferon inducible GTPase 1	unknown	enzyme	60440	3.15183	6.81946
IKZF1	IKAROS family zinc finger 1 (Ikaros)	Nucleus	transcription regulator	22778	1.06267	1.24595
IL10RA	interleukin 10 receptor, alpha	Plasma Membrane	transmembrane receptor	16154		1.44758
IL12RB1	interleukin 12 receptor, beta 1	Plasma Membrane	transmembrane receptor	16161	3.33469	3.74304
IL13RA1	interleukin 13 receptor, alpha 1	Plasma Membrane	transmembrane receptor	16164		1.0179
IL16	interleukin 16	Extracellular Space	cytokine	16170		-0.579535
IL17RB	interleukin 17 receptor B	Plasma Membrane	transmembrane receptor	50905		-2.59681
IL18BP	interleukin 18 binding protein	Extracellular Space	other	16068		2.18079
IL1RN	interleukin 1 receptor antagonist	Extracellular Space	cytokine	16181		11.0008
IL2RB	interleukin 2 receptor, beta	Plasma Membrane	transmembrane receptor	16185		10.0782
IL4R	interleukin 4 receptor	Plasma Membrane	transmembrane receptor	16190	1.3383	1.64711
IRF1	interferon regulatory factor 1	Nucleus	transcription regulator	16362		3.65234
IRF2	interferon regulatory factor 2	Nucleus	transcription regulator	16363		0.722689
IRF7	interferon regulatory factor 7	Nucleus	transcription regulator	54123		2.92675
IRF8	interferon regulatory factor 8	Nucleus	transcription regulator	15900		2.50122
IRF9	interferon regulatory factor 9	Nucleus	transcription regulator	16391		1.73817
IRGM	immunity-related GTPase family, M	Cytoplasm	other	15944	1.78144	3.87134
ISG15	ISG15 ubiquitin-like modifier	Extracellular Space	other	100038882		4.07561
ISG20	interferon stimulated exonuclease gene 20kDa	Nucleus	enzyme	57444		11.2832
ITGAM	integrin, alpha M (complement component 3 receptor 3 subunit)	Plasma Membrane	transmembrane receptor	16409		0.980201
ITGAX	integrin, alpha X (complement component 3 receptor 4 subunit)	Plasma Membrane	transmembrane receptor	16411		3.23608
ITGB1	integrin, beta 1 (fibronectin receptor, beta polypeptide, antigen CD29 includes MDF2, MSK12)	Plasma Membrane	transmembrane receptor	16412		0.302258
ITGB2	integrin, beta 2 (complement component 3 receptor 3 and 4 subunit)	Plasma Membrane	transmembrane receptor	16414		1.80529
ITGB4	integrin, beta 4	Plasma Membrane	transmembrane receptor	192897		-0.610233
ITM2A	integral membrane protein 2A	Plasma Membrane	other	16431	-0.545815	-0.719209
ITPR1	inositol 1,4,5-trisphosphate receptor, type 1	Cytoplasm	ion channel	16438	-0.295361	-0.107512
JAK2	Janus kinase 2	Cytoplasm	kinase	16452		0.344454
JAK3	Janus kinase 3	Cytoplasm	kinase	16453		1.31008
JUNB	jun B proto-oncogene	Nucleus	transcription regulator	16477	-1.82886	-1.02409
JUND	jun D proto-oncogene	Nucleus	transcription regulator	16478		-0.582718
KALRN	kalirin, RhoGEF kinase	Cytoplasm	kinase	545156		0.204247
KAT6B	K(lysine) acetyltransferase 6B	Nucleus	enzyme	54169	-0.436136	-0.321937
KCNA1	potassium voltage-gated channel, shaker-related subfamily, member 1 (episodic ataxia with myokymia)	Plasma Membrane	ion channel	16485	0.152434	0.255152
KCNJ10	potassium inwardly-rectifying channel, subfamily J, member 10	Plasma Membrane	ion channel	16513	-0.138867	-0.416773
KCNK3	potassium channel, subfamily K, member 3	Plasma Membrane	ion channel	16527		-0.425101
KDR	kinase insert domain receptor (a type III receptor tyrosine kinase)	Plasma Membrane	kinase	16542	-0.67127	-0.913072
KIAA1549L	KIAA1549-like	Cytoplasm	other	241589	-0.262753	-0.216979
KIF1B	kinesin family member 1B	Cytoplasm	transporter	16561	-0.164451	-0.0820196
KLF15	Kruppel-like factor 15	Nucleus	transcription regulator	66277	1.20708	0.829452
KLF5	Kruppel-like factor 5 (intestinal)	Nucleus	transcription regulator	12224		1.07835
KLF9	Kruppel-like factor 9	Nucleus	transcription regulator	16601	0.459806	0.321701
LAIR1	leukocyte-associated immunoglobulin-like receptor 1	Plasma Membrane	transmembrane receptor	52855		1.1379
LANCL2	LanC lantibiotic synthetase component C-like 2 (bacterial)	Plasma Membrane	other	71835	-0.332979	-0.280763
LAP3	leucine aminopeptidase 3	Cytoplasm	peptidase	66988		0.502176
LAPTM4B	lysosomal protein transmembrane 4 beta	unknown	other	114128	0.401807	0.409186
LAPTM5	lysosomal protein transmembrane 5	Plasma Membrane	other	16792		0.520296
LCN2	lipocalin 2	Extracellular Space	transporter	16819	4.1903	4.40319
LCP1	lymphocyte cytosolic protein 1 (L-plastin)	Cytoplasm	other	18826	0.83546	1.4455
LCP2	lymphocyte cytosolic protein 2 (SH2 domain containing leukocyte protein of 76kDa)	Cytoplasm	other	16822		1.86262
LDB2	LIM domain binding 2	Nucleus	transcription regulator	16826	-0.416615	-0.35484
LGALS3	lectin, galactoside-binding, soluble, 3	Extracellular Space	other	16854		3.28093
LGALS3BP	lectin, galactoside-binding, soluble, 3 binding protein	Plasma Membrane	transmembrane receptor	19039	1.03715	1.67621
LGALS9	lectin, galactoside-binding, soluble, 9	Extracellular Space	other	16859		1.45155
LGMN	legumain	Cytoplasm	peptidase	19141	0.434544	0.487029
LIFR	leukemia inhibitory factor receptor alpha	Plasma Membrane	transmembrane receptor	16880		0.324199
LINGO1	leucine rich repeat and Ig domain containing 1	Plasma Membrane	other	235402		-0.377399
LRRC8C	leucine rich repeat containing 8 family, member C	Cytoplasm	other	100604	0.637521	0.73879
LRRK2	leucine-rich repeat kinase 2	Cytoplasm	kinase	66725	-0.335031	-0.378632
LTBP4	latent transforming growth factor beta binding protein 4	Extracellular Space	growth factor	108075	-0.999522	-0.764269
LUZP2	leucine zipper protein 2	unknown	other	233271	-0.347	-0.326087
Ly6a (includes others)	lymphocyte antigen 6 complex, locus A	Plasma Membrane	other	57248|546644|110454|17071|17067|100041546|546643	1.9552	2.81015
LY6E	lymphocyte antigen 6 complex, locus E	Plasma Membrane	other	17069	0.203641	0.368293
LY86	lymphocyte antigen 86	Plasma Membrane	other	17084		1.47358
LY9	lymphocyte antigen 9	Plasma Membrane	other	17085		9.48843
LYN	v-yes-1 Yamaguchi sarcoma viral related oncogene homolog	Cytoplasm	kinase	17096		0.910147
Lyz1/Lyz2	lysozyme 2	Cytoplasm	enzyme	17110|17105		1.64711
Macf1	microtubule-actin crosslinking factor 1	Cytoplasm	enzyme	11426	-0.435143	-0.12684
MAFB	v-maf musculoaponeurotic fibrosarcoma oncogene homolog B (avian)	Nucleus	other	16658		0.747142
MAFK	v-maf musculoaponeurotic fibrosarcoma oncogene homolog K (avian)	Nucleus	transcription regulator	17135	1.13739	1.02562
MAL	mal, T-cell differentiation protein	Plasma Membrane	transporter	17153	0.275166	0.260242
MALAT1	metastasis associated lung adenocarcinoma transcript 1 (non-protein coding)	Nucleus	other	72289	-1.53847	-0.212263
MAN2A1	mannosidase, alpha, class 2A, member 1	Cytoplasm	enzyme	17158	-0.610166	0.505998
MAP1A	microtubule-associated protein 1A	Cytoplasm	other	17754	0.156643	-0.0581951
MAP1B	microtubule-associated protein 1B	Cytoplasm	other	17755	-0.0822936	-0.0844203
MAP2K1	mitogen-activated protein kinase kinase 1	Cytoplasm	kinase	26395	0.210389	0.253545
MAP4	microtubule-associated protein 4	Cytoplasm	other	17758		-0.126423
Map4k4	mitogen-activated protein kinase kinase kinase kinase 4	Cytoplasm	kinase	26921	-0.282777	-0.254514
MAP7	microtubule-associated protein 7	Cytoplasm	other	17761		0.302583
MAPK8IP1	mitogen-activated protein kinase 8 interacting protein 1	Cytoplasm	other	19099	0.300263	-0.163583
MBD2	methyl-CpG binding domain protein 2	Nucleus	transcription regulator	17191		0.404841
MBP	myelin basic protein	Extracellular Space	other	17196	0.316989	0.051314
MCAM	melanoma cell adhesion molecule	Plasma Membrane	other	84004		-0.663927
MCL1	myeloid cell leukemia sequence 1 (BCL2-related)	Cytoplasm	transporter	17210		0.324153
MERTK	c-mer proto-oncogene tyrosine kinase	Plasma Membrane	kinase	17289	0.809109	0.894232
METRN	meteorin, glial cell differentiation regulator	Extracellular Space	other	70083		-0.530086
MEX3B	mex-3 homolog B (C. elegans)	unknown	kinase	108797	-0.903454	-0.709581
MFGE8	milk fat globule-EGF factor 8 protein	Extracellular Space	other	17304	0.227175	-0.349132
MFSD2A	major facilitator superfamily domain containing 2A	unknown	other	76574	1.34513	0.613301
MGP	matrix Gla protein	Extracellular Space	other	17313		0.926749
MICAL2	microtubule associated monooxygenase, calponin and LIM domain containing 2	Cytoplasm	enzyme	320878	-0.306664	-0.265488
MID1IP1	MID1 interacting protein 1	Cytoplasm	other	68041	-0.284396	-0.413831
MIDN	midnolin	Nucleus	other	59090	-0.356904	-0.467634
MIF	macrophage migration inhibitory factor (glycosylation-inhibiting factor)	Extracellular Space	cytokine	17319		-0.324103
Milr1	mast cell immunoglobulin like receptor 1	Plasma Membrane	other	380732		10.3801
MKI67	antigen identified by monoclonal antibody Ki-67	Nucleus	other	17345		1.38408
MKX	mohawk homeobox	Nucleus	other	210719		0.872673
MLKL	mixed lineage kinase domain-like	unknown	kinase	74568		10.1654
MMP14	matrix metallopeptidase 14 (membrane-inserted)	Extracellular Space	peptidase	17387	-1.10257	-0.805989
MMP15	matrix metallopeptidase 15 (membrane-inserted)	Extracellular Space	peptidase	17388		-0.586544
MPEG1	macrophage expressed 1	Cytoplasm	other	17476		1.77665
MRC1	mannose receptor, C type 1	Plasma Membrane	transmembrane receptor	17533		1.1946
MS4A6A	membrane-spanning 4-domains, subfamily A, member 6A	unknown	other	68774	3.46594	4.98815
Ms4a6c	membrane-spanning 4-domains, subfamily A, member 6C	unknown	other	73656		1.35072
MSN	moesin	Plasma Membrane	other	17698		0.80196
MSR1	macrophage scavenger receptor 1	Plasma Membrane	transmembrane receptor	20288		5.03254
MT1E	metallothionein 1E	Cytoplasm	other	17748	1.33899	1.1944
MT1H	metallothionein 1H	unknown	other	17750	1.89688	1.64813
Mx1/Mx2	myxovirus (influenza virus) resistance 1	Nucleus	enzyme	17858|17857		10.2465
MXD1	MAX dimerization protein 1	Nucleus	transcription regulator	17119		0.499796
MYC	v-myc myelocytomatosis viral oncogene homolog (avian)	Nucleus	transcription regulator	17869		1.46208
MYD88	myeloid differentiation primary response 88	Plasma Membrane	other	17874		1.45946
MYH10	myosin, heavy chain 10, non-muscle	Cytoplasm	other	77579	-0.271802	-0.183836
MYH11	myosin, heavy chain 11, smooth muscle	Cytoplasm	other	17880	-1.82059	-0.710681
MYH14	myosin, heavy chain 14, non-muscle	Extracellular Space	other	71960		-0.370537
NAAA	N-acylethanolamine acid amidase	Cytoplasm	enzyme	67111		0.488917
NAMPT	nicotinamide phosphoribosyltransferase	Extracellular Space	cytokine	59027		0.522486
NAV1	neuron navigator 1	unknown	enzyme	215690	-0.331945	-0.223354
NCAN	neurocan	Extracellular Space	other	13004	-0.255806	-0.297612
NCF4	neutrophil cytosolic factor 4, 40kDa	Cytoplasm	enzyme	17972		3.31008
NCKAP1L	NCK-associated protein 1-like	Plasma Membrane	other	105855		0.656306
NCL	nucleolin	Nucleus	other	17975		0.295836
NEUROD6	neuronal differentiation 6	Nucleus	other	11922	-0.549263	-0.409774
NEXN	nexilin (F actin binding protein)	Plasma Membrane	other	68810	-1.00104	-0.729707
NFKBIA	nuclear factor of kappa light polypeptide gene enhancer in B-cells inhibitor, alpha	Cytoplasm	transcription regulator	18035	1.81857	1.11526
NIPAL4	NIPA-like domain containing 4	unknown	other	214112		-1.13738
NLRC5	NLR family, CARD domain containing 5	Cytoplasm	transcription regulator	434341	8.76895	11.5426
NNAT	neuronatin	Plasma Membrane	transporter	18111		-0.377556
NOD1	nucleotide-binding oligomerization domain containing 1	Cytoplasm	other	107607		1.41557
NOTCH2	notch 2	Plasma Membrane	transcription regulator	18129	-0.634934	-0.566439
NOV	nephroblastoma overexpressed	Extracellular Space	growth factor	18133		0.399314
NPAS4	neuronal PAS domain protein 4	Nucleus	transcription regulator	225872	-3.77644	-2.61519
NPC2	Niemann-Pick disease, type C2	Extracellular Space	other	67963	0.346882	0.372702
NPM1	nucleophosmin (nucleolar phosphoprotein B23, numatrin)	Nucleus	transcription regulator	18148		0.274014
NPPC	natriuretic peptide C	Extracellular Space	other	18159	1.77245	1.94751
NPY	neuropeptide Y	Extracellular Space	other	109648		-0.471282
NR1D1	nuclear receptor subfamily 1, group D, member 1	Nucleus	ligand-dependent nuclear receptor	217166	0.389418	0.262835
NR3C1	nuclear receptor subfamily 3, group C, member 1 (glucocorticoid receptor)	Nucleus	ligand-dependent nuclear receptor	14815	-0.611524	-0.233394
NR3C2	nuclear receptor subfamily 3, group C, member 2	Nucleus	ligand-dependent nuclear receptor	110784	-0.622123	-0.471854
NR4A1	nuclear receptor subfamily 4, group A, member 1	Nucleus	ligand-dependent nuclear receptor	15370	-1.84032	-1.78237
NR4A2	nuclear receptor subfamily 4, group A, member 2	Nucleus	ligand-dependent nuclear receptor	18227	-0.996696	-0.554992
NR4A3	nuclear receptor subfamily 4, group A, member 3	Nucleus	ligand-dependent nuclear receptor	18124	-1.71298	-1.40417
NREP	neuronal regeneration related protein	Cytoplasm	other	27528	-0.450064	-0.319694
NRN1	neuritin 1	Cytoplasm	other	68404		-0.22037
NRXN2	neurexin 2	Plasma Membrane	transporter	18190		-0.131611
OAS1	2'-5'-oligoadenylate synthetase 1, 40/46kDa	Cytoplasm	enzyme	23960|246730		10.278
OSGIN1	oxidative stress induced growth inhibitor 1	unknown	growth factor	71839		4.38047
OSMR	oncostatin M receptor	Plasma Membrane	transmembrane receptor	18414		2.69781
P2RY12	purinergic receptor P2Y, G-protein coupled, 12	Plasma Membrane	G-protein coupled receptor	70839	-0.525611	-0.803451
P4HB	prolyl 4-hydroxylase, beta polypeptide	Cytoplasm	enzyme	18453	0.330571	0.322875
PABPC1	poly(A) binding protein, cytoplasmic 1	Cytoplasm	translation regulator	18458		0.292944
PACSIN1	protein kinase C and casein kinase substrate in neurons 1	Cytoplasm	kinase	23969		-0.121115
PAQR7	progestin and adipoQ receptor family member VII	unknown	other	71904		-0.465077
PARD3	par-3 partitioning defective 3 homolog (C. elegans)	Plasma Membrane	other	93742		-0.432693
PARP10	poly (ADP-ribose) polymerase family, member 10	Nucleus	other	671535		2.0179
PARP12	poly (ADP-ribose) polymerase family, member 12	Nucleus	other	243771		1.93924
PARP14	poly (ADP-ribose) polymerase family, member 14	Cytoplasm	other	547253		2.86262
PARP9	poly (ADP-ribose) polymerase family, member 9	Nucleus	other	80285		2.28477
PCDH15	protocadherin-related 15	Plasma Membrane	other	11994	-0.92638	-0.98913
PCSK1	proprotein convertase subtilisin/kexin type 1	Extracellular Space	peptidase	18548		-0.825082
PDE10A	phosphodiesterase 10A	Cytoplasm	enzyme	23984	-0.176452	-0.160713
PDIA3	protein disulfide isomerase family A, member 3	Cytoplasm	peptidase	14827		0.169073
PDK4	pyruvate dehydrogenase kinase, isozyme 4	Cytoplasm	kinase	27273	0.788047	0.84541
PDZD2	PDZ domain containing 2	Plasma Membrane	other	68070	0.253488	0.311275
PEG10	paternally expressed 10	Nucleus	other	170676	-0.675915	-0.459624
PENK	proenkephalin	Extracellular Space	other	18619		-0.262108
PER3	period circadian clock 3	Nucleus	other	18628		0.569437
PGLYRP1	peptidoglycan recognition protein 1	Plasma Membrane	transmembrane receptor	21946	2.22778	1.54274
PHF15	PHD finger protein 15	Nucleus	other	76901		0.351141
PIK3AP1	phosphoinositide-3-kinase adaptor protein 1	Cytoplasm	other	83490		1.67621
PIK3IP1	phosphoinositide-3-kinase interacting protein 1	unknown	other	216505	0.802399	0.546518
PLA1A	phospholipase A1 member A	Extracellular Space	enzyme	85031		3.07561
PLA2G3	phospholipase A2, group III	Extracellular Space	enzyme	237625	2.55118	1.95162
PLA2G7	phospholipase A2, group VII (platelet-activating factor acetylhydrolase, plasma)	Extracellular Space	enzyme	27226		-0.299652
PLAC8	placenta-specific 8	Nucleus	other	231507		3.98815
PLAUR	plasminogen activator, urokinase receptor	Plasma Membrane	transmembrane receptor	18793		2.57311
PLCE1	phospholipase C, epsilon 1	Cytoplasm	enzyme	74055		0.66331
PLCL1	phospholipase C-like 1	Cytoplasm	enzyme	227120		0.512571
PLEK	pleckstrin	Cytoplasm	other	56193		0.963628
PLIN4	perilipin 4	Cytoplasm	other	57435	4.71056	3.80407
PLLP	plasmolipin	Plasma Membrane	transporter	67801		-0.431626
PLTP	phospholipid transfer protein	Extracellular Space	enzyme	18830	-0.711235	-0.903403
PLXNA3	plexin A3	Plasma Membrane	transmembrane receptor	18846	-0.507791	-0.48248
PML	promyelocytic leukemia	Nucleus	transcription regulator	18854		0.818225
PNP	purine nucleoside phosphorylase	Nucleus	enzyme	667034|18950		0.933288
PNPLA2	patatin-like phospholipase domain containing 2	Cytoplasm	enzyme	66853	1.12773	0.734393
PODXL	podocalyxin-like	Plasma Membrane	kinase	27205		0.357049
POLA2	polymerase (DNA directed), alpha 2, accessory subunit	Nucleus	enzyme	18969		1.83615
POMC	proopiomelanocortin	Extracellular Space	other	18976	-2.67233	-3.0416
POMT1	protein-O-mannosyltransferase 1	Cytoplasm	enzyme	99011		-0.748816
PPAP2B	phosphatidic acid phosphatase type 2B	Plasma Membrane	phosphatase	67916	-0.214291	-0.185879
PPAT	phosphoribosyl pyrophosphate amidotransferase	Cytoplasm	enzyme	231327		0.643502
PPM1K	protein phosphatase, Mg2+/Mn2+ dependent, 1K	Cytoplasm	phosphatase	243382		0.4092
PPP1R12C	protein phosphatase 1, regulatory subunit 12C	Cytoplasm	phosphatase	232807		-0.275397
PPP3R1	protein phosphatase 3, regulatory subunit B, alpha	Cytoplasm	phosphatase	19058		0.150179
PRDX6	peroxiredoxin 6	Cytoplasm	enzyme	11758	0.316612	0.340822
PREX1	phosphatidylinositol-3,4,5-trisphosphate-dependent Rac exchange factor 1	Cytoplasm	other	277360		-0.25649
PRKCB	protein kinase C, beta	Cytoplasm	kinase	18751	-0.145871	-0.0940703
PRLR	prolactin receptor	Plasma Membrane	transmembrane receptor	19116		0.816669
PROS1	protein S (alpha)	Extracellular Space	other	19128		0.98815
PRRC2A	proline-rich coiled-coil 2A	Cytoplasm	other	53761		-0.128074
PRRC2B	proline-rich coiled-coil 2B	unknown	other	227723	-0.114194	-0.100271
PSAP	prosaposin	Extracellular Space	other	19156	0.205053	0.0809586
PSAT1	phosphoserine aminotransferase 1	Cytoplasm	enzyme	107272	0.477095	0.286703
PSD2	pleckstrin and Sec7 domain containing 2	Plasma Membrane	other	74002		-0.618891
PSD3	pleckstrin and Sec7 domain containing 3	Cytoplasm	other	234353	-0.221325	0.11307
PSMB10	proteasome (prosome, macropain) subunit, beta type, 10	Cytoplasm	peptidase	19171	0.729967	0.862619
PSMB8	proteasome (prosome, macropain) subunit, beta type, 8	Cytoplasm	peptidase	16913	2.17504	3.66622
PSMB9	proteasome (prosome, macropain) subunit, beta type, 9	Cytoplasm	peptidase	16912		2.57311
PSME1	proteasome (prosome, macropain) activator subunit 1 (PA28 alpha)	Cytoplasm	other	19186		0.663799
PSME2	proteasome (prosome, macropain) activator subunit 2 (PA28 beta)	Cytoplasm	peptidase	19188		0.834527
PTGDS	prostaglandin D2 synthase 21kDa (brain)	Cytoplasm	enzyme	19215	-0.748297	-0.233781
PTN	pleiotrophin	Extracellular Space	growth factor	19242	-0.394369	-0.439843
PTPLB	protein tyrosine phosphatase-like (proline instead of catalytic arginine), member b	Cytoplasm	phosphatase	70757	0.623742	0.482347
PTPN5	protein tyrosine phosphatase, non-receptor type 5 (striatum-enriched)	unknown	phosphatase	19259		-0.237392
PTPRC	protein tyrosine phosphatase, receptor type, C	Plasma Membrane	phosphatase	19264		1.15042
PTPRN	protein tyrosine phosphatase, receptor type, N	Plasma Membrane	phosphatase	19275		-0.252624
PTX3	pentraxin 3, long	Extracellular Space	other	19288		4.15807
PXDN	peroxidasin homolog (Drosophila)	Extracellular Space	enzyme	69675		0.482259
R3HDM1	R3H domain containing 1	unknown	other	226412	-0.486045	-0.217686
RAB3C	RAB3C, member RAS oncogene family	Cytoplasm	enzyme	67295	-0.474926	-0.113035
RAB6B	RAB6B, member RAS oncogene family	Cytoplasm	enzyme	270192	-0.102547	-0.103138
RAC2	ras-related C3 botulinum toxin substrate 2 (rho family, small GTP binding protein Rac2)	Cytoplasm	enzyme	19354		1.14343
RALGDS	ral guanine nucleotide dissociation stimulator	Cytoplasm	other	19730		0.344635
RANBP3	RAN binding protein 3	Nucleus	other	71810		-0.348885
RANBP9	RAN binding protein 9	Nucleus	other	56705		0.347855
RAPGEF2	Rap guanine nucleotide exchange factor (GEF) 2	Cytoplasm	other	76089	0.290169	0.292573
RASL10B	RAS-like, family 10, member B	unknown	enzyme	276952	0.166775	-0.287879
RBFOX1	RNA binding protein, fox-1 homolog (C. elegans) 1	Cytoplasm	other	268859	-0.143207	0.170722
RBM3	RNA binding motif (RNP1, RRM) protein 3	Cytoplasm	other	19652	0.61984	0.406826
RBMX2	RNA binding motif protein, X-linked 2	unknown	other	209003		1.07221
Rcan2	regulator of calcineurin 2	unknown	other	53901	0.218953	0.258743
Retnla	resistin like alpha	Extracellular Space	other	57262	12.0071	12.6004
RGS10	regulator of G-protein signaling 10	Cytoplasm	other	67865		-0.648343
RGS20	regulator of G-protein signaling 20	Cytoplasm	other	58175	-0.846121	-0.581706
RGS4	regulator of G-protein signaling 4	Cytoplasm	other	19736		-0.127512
RHOB	ras homolog family member B	Cytoplasm	enzyme	11852	0.806882	0.302933
RHOJ	ras homolog family member J	Cytoplasm	enzyme	80837		1.02879
RHOU	ras homolog family member U	Cytoplasm	enzyme	69581	0.656973	0.491583
RIPK1	receptor (TNFRSF)-interacting serine-threonine kinase 1	Plasma Membrane	kinase	19766		0.942346
RPH3A	rabphilin 3A homolog (mouse)	Plasma Membrane	transporter	19894		-0.289372
RPL3	ribosomal protein L3	Cytoplasm	other	27367	0.490721	0.15326
RPS12	ribosomal protein S12	Cytoplasm	other	20042		0.346043
RPS19	ribosomal protein S19	Cytoplasm	other	20085	0.342369	0.40169
RPS24	ribosomal protein S24	Cytoplasm	other	20088		0.202275
RPS4X	ribosomal protein S4, X-linked	Cytoplasm	other	20102	0.332007	0.225344
Rps6/Rps6-ps4	ribosomal protein S6	Cytoplasm	other	20104|667739	0.269349	0.180245
RPS6KB1	ribosomal protein S6 kinase, 70kDa, polypeptide 1	Cytoplasm	kinase	72508	-0.391808	0.367496
Rrbp1	ribosome binding protein 1	Cytoplasm	transporter	81910		0.292006
RSAD2	radical S-adenosyl methionine domain containing 2	Cytoplasm	enzyme	58185		1.98815
RTP4	receptor (chemosensory) transporter protein 4	Plasma Membrane	other	67775		2.62374
RUNX1	runt-related transcription factor 1	Nucleus	transcription regulator	12394		2.23608
RXRG	retinoid X receptor, gamma	Nucleus	ligand-dependent nuclear receptor	20183		-0.748816
S100A11	S100 calcium binding protein A11	Cytoplasm	other	20195		1.46208
S1PR1	sphingosine-1-phosphate receptor 1	Plasma Membrane	G-protein coupled receptor	13609	-0.330581	-0.279386
SAMD9L	sterile alpha motif domain containing 9-like	Extracellular Space	other	209086		1.58761
SAMHD1	SAM domain and HD domain 1	Nucleus	enzyme	56045	0.724375	1.99254
SASH1	SAM and SH3 domain containing 1	Extracellular Space	other	70097	-0.492647	-0.362691
SBNO2	strawberry notch homolog 2 (Drosophila)	unknown	transcription regulator	216161		1.08924
SCAMP1	secretory carrier membrane protein 1	Cytoplasm	transporter	107767		0.21423
SCD	stearoyl-CoA desaturase (delta-9-desaturase)	Cytoplasm	enzyme	20249		-0.22796
Scd2	stearoyl-Coenzyme A desaturase 2	Cytoplasm	enzyme	20250	0.0773735	-0.165409
SCG2	secretogranin II	Extracellular Space	cytokine	20254		-0.268137
SCN4B	sodium channel, voltage-gated, type IV, beta subunit	Plasma Membrane	ion channel	399548	0.187449	0.182487
SCUBE1	signal peptide, CUB domain, EGF-like 1	Plasma Membrane	transmembrane receptor	64706	-0.368379	-0.31833
SDC4	syndecan 4	Plasma Membrane	other	20971	1.12968	1.02377
SELL	selectin L	Plasma Membrane	transmembrane receptor	20343		10.3836
SELP	selectin P (granule membrane protein 140kDa, antigen CD62)	Plasma Membrane	transmembrane receptor	20344		8.99905
SEMA6D	sema domain, transmembrane domain (TM), and cytoplasmic domain, (semaphorin) 6D	unknown	other	214968	-0.647824	-0.459784
SEPP1	selenoprotein P, plasma, 1	Extracellular Space	other	20363	0.560315	0.579768
SERINC3	serine incorporator 3	Cytoplasm	transporter	26943		0.243187
SERPINA3	serpin peptidase inhibitor, clade A (alpha-1 antiproteinase, antitrypsin), member 3	Extracellular Space	other	20716	1.15919	2.16815
Serpina3g (includes others)	serine (or cysteine) peptidase inhibitor, clade A, member 3G	Extracellular Space	other	238393|628900|20715	10.5624	12.1661
SERPINF2	serpin peptidase inhibitor, clade F (alpha-2 antiplasmin, pigment epithelium derived factor), member 2	Extracellular Space	other	18816		9.64378
SERPING1	serpin peptidase inhibitor, clade G (C1 inhibitor), member 1	Extracellular Space	other	12258		1.82186
SERPINI1	serpin peptidase inhibitor, clade I (neuroserpin), member 1	Extracellular Space	other	20713	-0.336114	0.251184
SGK1	serum/glucocorticoid regulated kinase 1	Cytoplasm	kinase	20393	2.04513	1.35482
SHANK1	SH3 and multiple ankyrin repeat domains 1	Cytoplasm	other	243961	-0.19828	-0.203981
Shank3	SH3/ankyrin domain gene 3	Plasma Membrane	other	58234	-0.332682	-0.211639
SHC3	SHC (Src homology 2 domain containing) transforming protein 3	Cytoplasm	other	20418	-0.472662	-0.635702
SIGLEC1	sialic acid binding Ig-like lectin 1, sialoadhesin	Plasma Membrane	other	20612		8.73391
SLC12A5	solute carrier family 12 (potassium/chloride transporter), member 5	Plasma Membrane	transporter	57138		-0.103211
SLC14A1	solute carrier family 14 (urea transporter), member 1 (Kidd blood group)	Plasma Membrane	transporter	108052		0.614692
SLC15A3	solute carrier family 15, member 3	Cytoplasm	transporter	65221		2.71062
SLC16A1	solute carrier family 16, member 1 (monocarboxylic acid transporter 1)	Plasma Membrane	transporter	20501		0.582158
SLC1A2	solute carrier family 1 (glial high affinity glutamate transporter), member 2	Plasma Membrane	transporter	20511	-0.0645997	-0.0502312
SLC1A3	solute carrier family 1 (glial high affinity glutamate transporter), member 3	Plasma Membrane	transporter	20512	0.136989	0.105576
SLC22A8	solute carrier family 22 (organic anion transporter), member 8	Plasma Membrane	transporter	19879	-1.17838	-0.634149
SLC2A1	solute carrier family 2 (facilitated glucose transporter), member 1	Plasma Membrane	transporter	20525	1.01522	0.600918
SLC31A1	solute carrier family 31 (copper transporters), member 1	Plasma Membrane	transporter	20529		0.508407
SLC33A1	solute carrier family 33 (acetyl-CoA transporter), member 1	Cytoplasm	transporter	11416		0.561335
SLC4A1	solute carrier family 4, anion exchanger, member 1 (erythrocyte membrane protein band 3, Diego blood group)	Plasma Membrane	transporter	20533	-3.05762	-4.01185
SLC5A11	solute carrier family 5 (sodium/glucose cotransporter), member 11	Plasma Membrane	transporter	233836		-2.18178
SLC6A11	solute carrier family 6 (neurotransmitter transporter, GABA), member 11	Plasma Membrane	transporter	243616	0.284589	-0.185975
SLC6A15	solute carrier family 6 (neutral amino acid transporter), member 15	Plasma Membrane	transporter	103098		0.440662
SLC6A6	solute carrier family 6 (neurotransmitter transporter, taurine), member 6	Plasma Membrane	transporter	21366	-0.615078	-0.496076
SLC7A5	solute carrier family 7 (amino acid transporter light chain, L system), member 5	Plasma Membrane	transporter	20539	0.57289	0.496674
Slfn1	schlafen 1	Nucleus	enzyme	20555		9.86912
SLFN12L	schlafen family member 12-like	unknown	enzyme	20558|20557		9.2058
Slfn2	schlafen 2	Cytoplasm	other	20556		2.82465
SLIT2	slit homolog 2 (Drosophila)	Extracellular Space	other	20563	-0.454515	-0.516889
SLITRK2	SLIT and NTRK-like family, member 2	unknown	other	245450	-0.507791	-0.428541
SMO	smoothened, frizzled family receptor	Plasma Membrane	G-protein coupled receptor	319757		-0.551583
SMOX	spermine oxidase	Cytoplasm	enzyme	228608	1.04671	0.74151
SOCS1	suppressor of cytokine signaling 1	Cytoplasm	other	12703		2.98815
SOCS3	suppressor of cytokine signaling 3	Cytoplasm	phosphatase	12702		2.62558
SORBS1	sorbin and SH3 domain containing 1	Plasma Membrane	other	20411		0.344371
SORL1	sortilin-related receptor, L(DLR class) A repeats containing	Cytoplasm	transporter	20660	-0.173263	-0.24751
SOX10	SRY (sex determining region Y)-box 10	Nucleus	transcription regulator	20665	-0.369739	-0.43182
SOX8	SRY (sex determining region Y)-box 8	Nucleus	transcription regulator	20681		-0.401326
SP110	SP110 nuclear body protein	Nucleus	other	109032		2.02377
SPAG9	sperm associated antigen 9	Cytoplasm	other	70834		0.148913
SPARC	secreted protein, acidic, cysteine-rich (osteonectin)	Extracellular Space	other	20692	0.41234	0.116809
SPARCL1	SPARC-like 1 (hevin)	Extracellular Space	other	13602		-0.053618
SPI1	spleen focus forming virus (SFFV) proviral integration oncogene spi1	Nucleus	transcription regulator	20375		1.36666
SPP1	secreted phosphoprotein 1	Extracellular Space	cytokine	20750		1.52917
SPRY2	sprouty homolog 2 (Drosophila)	Plasma Membrane	other	24064		-0.421328
SPTBN2	spectrin, beta, non-erythrocytic 2	Cytoplasm	other	20743	0.103291	-0.133963
SRGN	serglycin	Extracellular Space	other	19073		1.50841
SRSF10	serine/arginine-rich splicing factor 10	Nucleus	other	14105	-0.395673	0.383822
SSR2	signal sequence receptor, beta (translocon-associated protein beta)	Cytoplasm	other	66256	0.56352	0.45878
SSR3	signal sequence receptor, gamma (translocon-associated protein gamma)	Cytoplasm	other	67437		0.240793
SST	somatostatin	Extracellular Space	other	20604		-0.28382
ST6GAL1	ST6 beta-galactosamide alpha-2,6-sialyltranferase 1	Cytoplasm	enzyme	20440	0.498275	0.535638
STAT1	signal transducer and activator of transcription 1, 91kDa	Nucleus	transcription regulator	20846	1.08193	2.75799
STAT2	signal transducer and activator of transcription 2, 113kDa	Nucleus	transcription regulator	20847		1.26061
STAT3	signal transducer and activator of transcription 3 (acute-phase response factor)	Nucleus	transcription regulator	20848		0.889416
SV2B	synaptic vesicle glycoprotein 2B	Plasma Membrane	transporter	64176	0.213677	0.202547
SYN1	synapsin I	Plasma Membrane	transporter	20964	0.0927921	-0.106806
SYNJ2	synaptojanin 2	Cytoplasm	phosphatase	20975		-0.373895
TAGLN2	transgelin 2	Cytoplasm	other	21346		0.693143
TAP1	transporter 1, ATP-binding cassette, sub-family B (MDR/TAP)	Cytoplasm	transporter	21354	2.01276	4.46712
TAP2	transporter 2, ATP-binding cassette, sub-family B (MDR/TAP)	Cytoplasm	transporter	21355		2.07061
TAPBP	TAP binding protein (tapasin)	Cytoplasm	transporter	21356	0.394249	1.33311
TBC1D30	TBC1 domain family, member 30	Cytoplasm	other	74694		0.291099
TBR1	T-box, brain, 1	Nucleus	transcription regulator	21375		0.285322
TEK	TEK tyrosine kinase, endothelial	Plasma Membrane	kinase	21687	-1.17546	-0.730079
TFEC	transcription factor EC	Nucleus	transcription regulator	21426		10.3646
TGFBI	transforming growth factor, beta-induced, 68kDa	Extracellular Space	other	21810		1.98815
TGM1	transglutaminase 1 (K polypeptide epidermal type I, protein-glutamine-gamma-glutamyltransferase)	Plasma Membrane	enzyme	21816		3.21054
TGM2	transglutaminase 2 (C polypeptide, protein-glutamine-gamma-glutamyltransferase)	Cytoplasm	enzyme	21817	0.871117	2.23882
THBD	thrombomodulin	Plasma Membrane	transmembrane receptor	21824	-1.86498	-0.764757
THBS4	thrombospondin 4	Extracellular Space	other	21828	1.12741	1.04765
THEMIS2	thymocyte selection associated family member 2	unknown	other	230787		4.38047
TIMELESS	timeless circadian clock	Nucleus	other	21853		1.21948
TIMP1	TIMP metallopeptidase inhibitor 1	Extracellular Space	other	21857		3.1976
TLR4	toll-like receptor 4	Plasma Membrane	transmembrane receptor	21898		1.67621
TMEM173	transmembrane protein 173	Cytoplasm	other	72512		1.57311
Tmsb4x (includes others)	thymosin, beta 4, X chromosome	Cytoplasm	other	19240|399591|78478|19241	0.210924	0.473256
TNFAIP2	tumor necrosis factor, alpha-induced protein 2	Extracellular Space	other	21928		1.93568
TNFRSF1A	tumor necrosis factor receptor superfamily, member 1A	Plasma Membrane	transmembrane receptor	21937	1.14997	1.58452
TNFRSF9	tumor necrosis factor receptor superfamily, member 9	Plasma Membrane	transmembrane receptor	21942		9.97657
TNFSF10	tumor necrosis factor (ligand) superfamily, member 10	Extracellular Space	cytokine	22035		1.70002
TOP2A	topoisomerase (DNA) II alpha 170kDa	Nucleus	enzyme	21973		1.57311
TRAF3	TNF receptor-associated factor 3	Cytoplasm	enzyme	22031	-0.460092	-0.373928
TRAFD1	TRAF-type zinc finger domain containing 1	unknown	other	231712		0.52145
TREML2	triggering receptor expressed on myeloid cells-like 2	Plasma Membrane	other	328833		9.13833
TRIM21	tripartite motif containing 21	Nucleus	enzyme	20821		1.83142
TRIM25	tripartite motif containing 25	Cytoplasm	transcription regulator	217069		1.00607
Trim30a/Trim30d	tripartite motif-containing 30A	Cytoplasm	other	209387|20128		2.15042
TSC22D3	TSC22 domain family, member 3	Nucleus	transcription regulator	14605	1.36601	0.890853
TTBK1	tau tubulin kinase 1	unknown	kinase	106763		-0.387042
TUBA4A	tubulin, alpha 4a	Cytoplasm	other	22145		-0.269081
TUBB3	tubulin, beta 3 class III	Cytoplasm	other	22152		-0.311096
TUBB4A	tubulin, beta 4A class IVa	unknown	other	22153	0.224194	-0.164744
TUBB6	tubulin, beta 6 class V	Cytoplasm	other	67951		1.12565
TULP4	tubby like protein 4	Cytoplasm	transcription regulator	68842	-0.346381	-0.188308
TXNIP	thioredoxin interacting protein	Cytoplasm	other	56338	1.45943	0.830609
TYRO3	TYRO3 protein tyrosine kinase	Plasma Membrane	kinase	22174		-0.268236
UBA7	ubiquitin-like modifier activating enzyme 7	Cytoplasm	enzyme	74153		1.98815
UBE2L6	ubiquitin-conjugating enzyme E2L 6	Cytoplasm	enzyme	56791		0.765757
UCP2	uncoupling protein 2 (mitochondrial, proton carrier)	Cytoplasm	transporter	22228	1.21829	0.714727
UGT8	UDP glycosyltransferase 8	Cytoplasm	enzyme	22239	-0.563378	-0.337223
UNC13A	unc-13 homolog A (C. elegans)	Plasma Membrane	other	382018	-0.367342	-0.368648
UNC5B	unc-5 homolog B (C. elegans)	Plasma Membrane	transmembrane receptor	107449		-0.525554
USP18	ubiquitin specific peptidase 18	Cytoplasm	peptidase	24110		4.84613
USP2	ubiquitin specific peptidase 2	Cytoplasm	peptidase	53376	0.496826	0.408837
VAV1	vav 1 guanine nucleotide exchange factor	Nucleus	transcription regulator	22324		1.74304
VCAM1	vascular cell adhesion molecule 1	Plasma Membrane	transmembrane receptor	22329		0.685741
VGF	VGF nerve growth factor inducible	Extracellular Space	growth factor	381677		-0.800991
VIM	vimentin	Cytoplasm	other	22352		1.13394
VTN	vitronectin	Extracellular Space	other	22370		-0.440693
VWA5A	von Willebrand factor A domain containing 5A	Nucleus	other	67776		0.875675
VWF	von Willebrand factor	Extracellular Space	other	22371	0.830349	1.30676
WIPF3	WAS/WASL interacting protein family, member 3	Plasma Membrane	other	330319	0.447761	0.448908
WLS	wntless homolog (Drosophila)	Cytoplasm	other	68151	-0.435472	-0.460518
WNK1	WNK lysine deficient protein kinase 1	Cytoplasm	kinase	232341	-0.385739	-0.180805
WNK2	WNK lysine deficient protein kinase 2	Cytoplasm	kinase	75607		-0.221255
WWC1	WW and C2 domain containing 1	Cytoplasm	transcription regulator	211652		-0.289297
XAF1	XIAP associated factor 1	Nucleus	other	327959		1.3457
XDH	xanthine dehydrogenase	Cytoplasm	enzyme	22436	2.65953	2.67168
ZBP1	Z-DNA binding protein 1	Cytoplasm	other	58203		4.07561
ZBTB16	zinc finger and BTB domain containing 16	Nucleus	transcription regulator	235320	0.962058	0.614782
ZC3HAV1	zinc finger CCCH-type, antiviral 1	Plasma Membrane	other	78781		1.31008
ZEB1	zinc finger E-box binding homeobox 1	Nucleus	transcription regulator	21417	-0.418872	-0.300585
ZFP36	ZFP36 ring finger protein	Nucleus	transcription regulator	22695	1.40181	1.59696
ZIC1	Zic family member 1	Nucleus	transcription regulator	22771	-0.573346	-0.368315
ZNF207	zinc finger protein 207	Nucleus	transcription regulator	22680		0.432607
ZNF217	zinc finger protein 217	Nucleus	transcription regulator	228913		1.61618
ZNF804A	zinc finger protein 804A	unknown	other	241514	-0.867347	-0.444337
B. TNF-a regulon genes
Symbol	Entrez Gene Name	Location	Family	Entrez Gene ID for Mouse	WT	ITRA
Abcb1b	ATP-binding cassette, sub-family B (MDR/TAP), member 1B	Plasma Membrane	transporter	18669
ABCC1	ATP-binding cassette, sub-family C (CFTR/MRP), member 1	Plasma Membrane	transporter	17250
ABCC3	ATP-binding cassette, sub-family C (CFTR/MRP), member 3	Plasma Membrane	transporter	76408
ABCD2	ATP-binding cassette, sub-family D (ALD), member 2	Cytoplasm	transporter	26874
ABCG2	ATP-binding cassette, sub-family G (WHITE), member 2	Plasma Membrane	transporter	26357
ABR	active BCR-related	Cytoplasm	other	109934	0.135898
ABTB2	ankyrin repeat and BTB (POZ) domain containing 2	unknown	other	99382
ACADM	acyl-CoA dehydrogenase, C-4 to C-12 straight chain	Cytoplasm	enzyme	11364
ACE	angiotensin I converting enzyme (peptidyl-dipeptidase A) 1	Plasma Membrane	peptidase	11421
ACOX1	acyl-CoA oxidase 1, palmitoyl	Cytoplasm	enzyme	11430
ACSL1	acyl-CoA synthetase long-chain family member 1	Cytoplasm	enzyme	14081
ACTB	actin, beta	Cytoplasm	other	11461	0.172109	0.146068
ADAM8	ADAM metallopeptidase domain 8	Plasma Membrane	peptidase	11501		2.23608
ADAMTS5	ADAM metallopeptidase with thrombospondin type 1 motif, 5	Extracellular Space	peptidase	23794
ADIPOQ	adiponectin, C1Q and collagen domain containing	Extracellular Space	other	11450
ADM	adrenomedullin	Extracellular Space	other	11535	1.98677
ADORA2A	adenosine A2a receptor	Plasma Membrane	G-protein coupled receptor	11540
ADRB3	adrenoceptor beta 3	Plasma Membrane	G-protein coupled receptor	11556
AEBP1	AE binding protein 1	Nucleus	peptidase	11568	-1.3068
AGER	advanced glycosylation end product-specific receptor	Plasma Membrane	transmembrane receptor	11596
AGT	angiotensinogen (serpin peptidase inhibitor, clade A, member 8)	Extracellular Space	growth factor	11606	0.979275	0.440087
AGTR1	angiotensin II receptor, type 1	Plasma Membrane	G-protein coupled receptor	11607
AK2	adenylate kinase 2	Cytoplasm	kinase	11637
ALAD	aminolevulinate dehydratase	Cytoplasm	enzyme	17025
Aldh1a7	aldehyde dehydrogenase family 1, subfamily A7	Cytoplasm	enzyme	26358
ALDH2	aldehyde dehydrogenase 2 family (mitochondrial)	Cytoplasm	enzyme	11669
ALDH3A1	aldehyde dehydrogenase 3 family, member A1	Cytoplasm	enzyme	11670
ALOX5	arachidonate 5-lipoxygenase	Cytoplasm	enzyme	11689
ANGPT1	angiopoietin 1	Extracellular Space	growth factor	11600
ANGPT2	angiopoietin 2	Extracellular Space	growth factor	11601
ANGPTL4	angiopoietin-like 4	Extracellular Space	other	57875	1.1581
ANXA11	annexin A11	Nucleus	other	11744
AOC3	amine oxidase, copper containing 3 (vascular adhesion protein 1)	Plasma Membrane	enzyme	11754	-2.86498
APLN	apelin	Extracellular Space	other	30878		-0.647086
APOBEC3B	apolipoprotein B mRNA editing enzyme, catalytic polypeptide-like 3B	Cytoplasm	enzyme	80287
APOC2	apolipoprotein C-II	Extracellular Space	transporter	11813
AQP1	aquaporin 1 (Colton blood group)	Plasma Membrane	transporter	11826
AQP7	aquaporin 7	Plasma Membrane	transporter	11832
ARF4	ADP-ribosylation factor 4	Cytoplasm	enzyme	11843
ASGR1	asialoglycoprotein receptor 1	Plasma Membrane	transmembrane receptor	11889
ASS1	argininosuccinate synthase 1	Cytoplasm	enzyme	11898
ATF3	activating transcription factor 3	Nucleus	transcription regulator	11910		3.57311
AVPR1A	arginine vasopressin receptor 1A	Plasma Membrane	G-protein coupled receptor	54140
B2M	beta-2-microglobulin	Plasma Membrane	transmembrane receptor	12010	0.971058	1.72338
B4GALT1	UDP-Gal:betaGlcNAc beta 1,4- galactosyltransferase, polypeptide 1	Cytoplasm	enzyme	14595
BAX	BCL2-associated X protein	Cytoplasm	transporter	12028
BCKDHA	branched chain keto acid dehydrogenase E1, alpha polypeptide	Cytoplasm	enzyme	12039	0.485072
BCKDHB	branched chain keto acid dehydrogenase E1, beta polypeptide	Cytoplasm	enzyme	12040
BCL2A1	BCL2-related protein A1	Cytoplasm	other	12044|12045|12047
BCL2L13	BCL2-like 13 (apoptosis facilitator)	Cytoplasm	other	94044
BCL3	B-cell CLL/lymphoma 3	Nucleus	transcription regulator	12051		3.21054
BGN	biglycan	Extracellular Space	other	12111
BHLHE40	basic helix-loop-helix family, member e40	Nucleus	transcription regulator	20893	0.418723
BID	BH3 interacting domain death agonist	Cytoplasm	other	12122
BIRC2	baculoviral IAP repeat containing 2	Cytoplasm	enzyme	11797
BIRC3	baculoviral IAP repeat containing 3	Cytoplasm	enzyme	11796
BMP4	bone morphogenetic protein 4	Extracellular Space	growth factor	12159
BMPR1A	bone morphogenetic protein receptor, type IA	Plasma Membrane	kinase	12166	-0.372006
BST2	bone marrow stromal cell antigen 2	Plasma Membrane	other	69550		2.51866
BTG1	B-cell translocation gene 1, anti-proliferative	Nucleus	transcription regulator	12226	-0.70325
BUB1B	BUB1 mitotic checkpoint serine/threonine kinase B	Nucleus	kinase	12236
C10orf10	chromosome 10 open reading frame 10	Cytoplasm	other	213393
C11orf82	chromosome 11 open reading frame 82	Cytoplasm	other	74041
C21orf33	chromosome 21 open reading frame 33	Cytoplasm	other	28295	0.360261
C3	complement component 3	Extracellular Space	peptidase	12266		3.17402
CASP1	caspase 1, apoptosis-related cysteine peptidase	Cytoplasm	peptidase	12362
CASP4	caspase 4, apoptosis-related cysteine peptidase	Cytoplasm	peptidase	12363
CASP6	caspase 6, apoptosis-related cysteine peptidase	Cytoplasm	peptidase	12368
CASP7	caspase 7, apoptosis-related cysteine peptidase	Cytoplasm	peptidase	12369
CAT	catalase	Cytoplasm	enzyme	12359
CAV1	caveolin 1, caveolae protein, 22kDa	Plasma Membrane	transmembrane receptor	12389		-0.677849
CCL1	chemokine (C-C motif) ligand 1	Extracellular Space	cytokine	20290
CCL13	chemokine (C-C motif) ligand 13	Extracellular Space	cytokine	20296		13.4454
CCL2	chemokine (C-C motif) ligand 2	Extracellular Space	cytokine	20293	3.64281	7.27355
CCL20	chemokine (C-C motif) ligand 20	Extracellular Space	cytokine	20297
CCL27	chemokine (C-C motif) ligand 27	Extracellular Space	cytokine	100039863|100039939|20301|100040048
CCL3L1/CCL3L3	chemokine (C-C motif) ligand 3-like 1	Extracellular Space	cytokine	20302
CCL4	chemokine (C-C motif) ligand 4	Extracellular Space	cytokine	20303
CCL5	chemokine (C-C motif) ligand 5	Extracellular Space	cytokine	20304
Ccl6	chemokine (C-C motif) ligand 6	Extracellular Space	cytokine	20305		3.07561
CCL7	chemokine (C-C motif) ligand 7	Extracellular Space	cytokine	20306		5.11743
CCR2	chemokine (C-C motif) receptor 2	Plasma Membrane	G-protein coupled receptor	12772
CCR4	chemokine (C-C motif) receptor 4	Plasma Membrane	G-protein coupled receptor	12773
CCR5	chemokine (C-C motif) receptor 5 (gene/pseudogene)	Plasma Membrane	G-protein coupled receptor	12774		2.15807
CCR8	chemokine (C-C motif) receptor 8	Plasma Membrane	G-protein coupled receptor	12776
CD14	CD14 molecule	Plasma Membrane	transmembrane receptor	12475		1.85065
CD247	CD247 molecule	Plasma Membrane	transmembrane receptor	12503
CD274	CD274 molecule	Plasma Membrane	enzyme	60533	1.02644	3.69302
CD28	CD28 molecule	Plasma Membrane	transmembrane receptor	12487
CD3E	CD3e molecule, epsilon (CD3-TCR complex)	Plasma Membrane	transmembrane receptor	12501
CD4	CD4 molecule	Plasma Membrane	transmembrane receptor	12504
CD40	CD40 molecule, TNF receptor superfamily member 5	Plasma Membrane	transmembrane receptor	21939
CD40LG	CD40 ligand	Extracellular Space	cytokine	21947
CD44	CD44 molecule (Indian blood group)	Plasma Membrane	enzyme	12505		1.74448
CD5	CD5 molecule	Plasma Membrane	transmembrane receptor	12507
CD69	CD69 molecule	Plasma Membrane	transmembrane receptor	12515
CD80	CD80 molecule	Plasma Membrane	transmembrane receptor	12519
CD82	CD82 molecule	Plasma Membrane	other	12521
CD83	CD83 molecule	Plasma Membrane	transmembrane receptor	12522	0.510365
CD86	CD86 molecule	Plasma Membrane	transmembrane receptor	12524		1.62042
CDC25C	cell division cycle 25C	Nucleus	phosphatase	12532
CDH13	cadherin 13, H-cadherin (heart)	Plasma Membrane	other	12554	0.330941
CDH2	cadherin 2, type 1, N-cadherin (neuronal)	Plasma Membrane	other	12558	-0.186455
CDKN2C	cyclin-dependent kinase inhibitor 2C (p18, inhibits CDK4)	Nucleus	transcription regulator	12580
CDO1	cysteine dioxygenase, type I	Cytoplasm	enzyme	12583
CELF1	CUGBP, Elav-like family member 1	Nucleus	translation regulator	13046
CFB	complement factor B	Extracellular Space	peptidase	14962		2.1976
CFD	complement factor D (adipsin)	Extracellular Space	peptidase	11537
CFLAR	CASP8 and FADD-like apoptosis regulator	Cytoplasm	other	12633	-0.54795
CH25H	cholesterol 25-hydroxylase	Cytoplasm	enzyme	12642		3.57311
CHST2	carbohydrate (N-acetylglucosamine-6-O) sulfotransferase 2	Cytoplasm	enzyme	54371	0.251168
CHST4	carbohydrate (N-acetylglucosamine 6-O) sulfotransferase 4	Cytoplasm	enzyme	26887
CIB2	calcium and integrin binding family member 2	unknown	kinase	56506
CIDEC	cell death-inducing DFFA-like effector c	Cytoplasm	other	14311
CIITA	class II, major histocompatibility complex, transactivator	Nucleus	transcription regulator	12265		3.3457
CLDN11	claudin 11	Plasma Membrane	other	18417	0.413122	0.358273
CLEC4E	C-type lectin domain family 4, member E	Plasma Membrane	other	56619
CLEC5A	C-type lectin domain family 5, member A	Plasma Membrane	other	23845
COL1A2	collagen, type I, alpha 2	Extracellular Space	other	12843	-1.4962
COTL1	coactosin-like 1 (Dictyostelium)	Cytoplasm	other	72042	0.470394
CPT1A	carnitine palmitoyltransferase 1A (liver)	Cytoplasm	enzyme	12894
CPT2	carnitine palmitoyltransferase 2	Cytoplasm	enzyme	12896
CRADD	CASP2 and RIPK1 domain containing adaptor with death domain	Cytoplasm	other	12905
CREM	cAMP responsive element modulator	Nucleus	transcription regulator	12916
CSF1	colony stimulating factor 1 (macrophage)	Extracellular Space	cytokine	12977		0.829452
CSF1R	colony stimulating factor 1 receptor	Plasma Membrane	kinase	12978	0.296679
CSF2	colony stimulating factor 2 (granulocyte-macrophage)	Extracellular Space	cytokine	12981
CSF2RB	colony stimulating factor 2 receptor, beta, low-affinity (granulocyte-macrophage)	Plasma Membrane	transmembrane receptor	12983|12984		4.59301
CST7	cystatin F (leukocystatin)	Extracellular Space	other	13011		11.0905
CTLA4	cytotoxic T-lymphocyte-associated protein 4	Plasma Membrane	transmembrane receptor	12477
CTNNB1	catenin (cadherin-associated protein), beta 1, 88kDa	Nucleus	transcription regulator	12387
CTSB	cathepsin B	Cytoplasm	peptidase	13030	0.310874	0.278282
CTSC	cathepsin C	Cytoplasm	peptidase	13032		2.86262
CTSF	cathepsin F	Cytoplasm	peptidase	56464
CTSS	cathepsin S	Cytoplasm	peptidase	13040	0.467773	1.13713
CTSZ	cathepsin Z	Cytoplasm	peptidase	64138	0.422183	0.90222
CX3CR1	chemokine (C-X3-C motif) receptor 1	Plasma Membrane	G-protein coupled receptor	13051	0.341111
CXCL10	chemokine (C-X-C motif) ligand 10	Extracellular Space	cytokine	15945		6.0614
CXCL13	chemokine (C-X-C motif) ligand 13	Extracellular Space	cytokine	55985
CXCL16	chemokine (C-X-C motif) ligand 16	Extracellular Space	cytokine	66102		1.68859
CXCL2	chemokine (C-X-C motif) ligand 2	Extracellular Space	cytokine	14825
CXCL6	chemokine (C-X-C motif) ligand 6	Extracellular Space	cytokine	20311
CXCL9	chemokine (C-X-C motif) ligand 9	Extracellular Space	cytokine	17329		6.36319
CXCR2	chemokine (C-X-C motif) receptor 2	Plasma Membrane	G-protein coupled receptor	12765
CXCR3	chemokine (C-X-C motif) receptor 3	Plasma Membrane	G-protein coupled receptor	12766
CYBA	cytochrome b-245, alpha polypeptide	Cytoplasm	enzyme	13057		1.61618
CYBB	cytochrome b-245, beta polypeptide	Cytoplasm	enzyme	13058		2.06615
CYLD	cylindromatosis (turban tumor syndrome)	Nucleus	transcription regulator	74256
CYP1A1	cytochrome P450, family 1, subfamily A, polypeptide 1	Cytoplasm	enzyme	13076
CYP2E1	cytochrome P450, family 2, subfamily E, polypeptide 1	Cytoplasm	enzyme	13106
CYP7B1	cytochrome P450, family 7, subfamily B, polypeptide 1	Cytoplasm	enzyme	13123
CYTH3	cytohesin 3	Cytoplasm	transporter	19159
CYTIP	cytohesin 1 interacting protein	Cytoplasm	other	227929
DAG1	dystroglycan 1 (dystrophin-associated glycoprotein 1)	Plasma Membrane	transmembrane receptor	13138
DAXX	death-domain associated protein	Nucleus	transcription regulator	13163
DBI	diazepam binding inhibitor (GABA receptor modulator, acyl-CoA binding protein)	Cytoplasm	other	13167
DBT	dihydrolipoamide branched chain transacylase E2	Cytoplasm	enzyme	13171
DCN	decorin	Extracellular Space	other	13179	-0.569687
DDX58	DEAD (Asp-Glu-Ala-Asp) box polypeptide 58	Cytoplasm	enzyme	230073		1.50969
DHRS3	dehydrogenase/reductase (SDR family) member 3	Cytoplasm	enzyme	20148
DNMT1	DNA (cytosine-5-)-methyltransferase 1	Nucleus	enzyme	13433
DPP4	dipeptidyl-peptidase 4	Plasma Membrane	peptidase	13482
DUSP14	dual specificity phosphatase 14	unknown	phosphatase	56405
DUSP2	dual specificity phosphatase 2	Nucleus	phosphatase	13537
DUSP5	dual specificity phosphatase 5	Nucleus	phosphatase	240672
EBI3	Epstein-Barr virus induced 3	Extracellular Space	cytokine	50498
ECH1	enoyl CoA hydratase 1, peroxisomal	Cytoplasm	enzyme	51798	0.415692
EDN1	endothelin 1	Extracellular Space	cytokine	13614
EDNRB	endothelin receptor type B	Plasma Membrane	G-protein coupled receptor	13618	-0.456071	-0.401326
EFNA1	ephrin-A1	Plasma Membrane	other	13636
EFNB2	ephrin-B2	Plasma Membrane	other	13642
EGFR	epidermal growth factor receptor	Plasma Membrane	kinase	13649
EGR2	early growth response 2	Nucleus	transcription regulator	13654	-3.98836	-2.35762
EIF2AK2	eukaryotic translation initiation factor 2-alpha kinase 2	Cytoplasm	kinase	19106		1.20193
EMP1	epithelial membrane protein 1	Plasma Membrane	other	13730
ENPP3	ectonucleotide pyrophosphatase/phosphodiesterase 3	Plasma Membrane	enzyme	209558
ENTPD5	ectonucleoside triphosphate diphosphohydrolase 5	Cytoplasm	enzyme	12499
ERCC1	excision repair cross-complementing rodent repair deficiency, complementation group 1 (includes overlapping antisense sequence)	Nucleus	enzyme	13870
ERG	v-ets erythroblastosis virus E26 oncogene homolog (avian)	Nucleus	transcription regulator	13876
ESM1	endothelial cell-specific molecule 1	Extracellular Space	growth factor	71690
F2RL1	coagulation factor II (thrombin) receptor-like 1	Plasma Membrane	G-protein coupled receptor	14063
FABP1	fatty acid binding protein 1, liver	Cytoplasm	transporter	14080
FABP4	fatty acid binding protein 4, adipocyte	Cytoplasm	transporter	11770
FASLG	Fas ligand (TNF superfamily, member 6)	Extracellular Space	cytokine	14103
FBL	fibrillarin	Nucleus	other	14113
FBXO32	F-box protein 32	Cytoplasm	enzyme	67731
FCER1G	Fc fragment of IgE, high affinity I, receptor for; gamma polypeptide	Plasma Membrane	transmembrane receptor	14127		1.6182
FCER2	Fc fragment of IgE, low affinity II, receptor for (CD23)	Plasma Membrane	transmembrane receptor	14128
FCGR2B	Fc fragment of IgG, low affinity IIb, receptor (CD32)	Plasma Membrane	transmembrane receptor	14130		1.81258
FCGRT	Fc fragment of IgG, receptor, transporter, alpha	Plasma Membrane	transmembrane receptor	14132
FGF10	fibroblast growth factor 10	Extracellular Space	growth factor	14165
FGF2	fibroblast growth factor 2 (basic)	Extracellular Space	growth factor	14173
FGFRL1	fibroblast growth factor receptor-like 1	Plasma Membrane	transmembrane receptor	116701	-0.642587
FMO1	flavin containing monooxygenase 1	Cytoplasm	enzyme	14261
FN1	fibronectin 1	Extracellular Space	enzyme	14268		0.687845
FNBP1	formin binding protein 1	Nucleus	enzyme	14269	-0.343475	-0.304703
FOXO4	forkhead box O4	Nucleus	transcription regulator	54601
FPR1	formyl peptide receptor 1	Plasma Membrane	G-protein coupled receptor	14293
FUT4	fucosyltransferase 4 (alpha (1,3) fucosyltransferase, myeloid-specific)	Cytoplasm	enzyme	14345
GAB1	GRB2-associated binding protein 1	Cytoplasm	other	14388	-0.402615
GBP2	guanylate binding protein 2, interferon-inducible	Nucleus	other	14468	2.23516	5.68303
Gbp2	guanylate binding protein 2	unknown	enzyme	14469	1.98867	4.7752
Gbp6 (includes others)	guanylate binding protein 6	Cytoplasm	enzyme	17472|634650|626578|236573|100702	3.11782	5.17005
GCLM	glutamate-cysteine ligase, modifier subunit	Cytoplasm	enzyme	14630
GHR	growth hormone receptor	Plasma Membrane	transmembrane receptor	14600
GNAI1	guanine nucleotide binding protein (G protein), alpha inhibiting activity polypeptide 1	Plasma Membrane	enzyme	14677
GNB4	guanine nucleotide binding protein (G protein), beta polypeptide 4	Plasma Membrane	enzyme	14696
GNL1	guanine nucleotide binding protein-like 1	unknown	other	14670
GOSR2	golgi SNAP receptor complex member 2	Cytoplasm	transporter	56494
GPD1	glycerol-3-phosphate dehydrogenase 1 (soluble)	Cytoplasm	enzyme	14555	0.526411
GPR126	G protein-coupled receptor 126	Plasma Membrane	G-protein coupled receptor	215798
GPR176	G protein-coupled receptor 176	Plasma Membrane	G-protein coupled receptor	381413
GRIA1	glutamate receptor, ionotropic, AMPA 1	Plasma Membrane	ion channel	14799	0.119654
GRN	granulin	Extracellular Space	growth factor	14824		0.601541
Gsta4	glutathione S-transferase, alpha 4	Cytoplasm	enzyme	14860
GSTM2	glutathione S-transferase mu 2 (muscle)	Cytoplasm	enzyme	68312
GSTT1	glutathione S-transferase theta 1	Cytoplasm	enzyme	14871
GUSB	glucuronidase, beta	Cytoplasm	enzyme	110006
HAPLN1	hyaluronan and proteoglycan link protein 1	Extracellular Space	other	12950
HERC1	HECT and RLD domain containing E3 ubiquitin protein ligase family member 1	Cytoplasm	other	235439
HES1	hairy and enhancer of split 1, (Drosophila)	Nucleus	transcription regulator	15205
HEXB	hexosaminidase B (beta polypeptide)	Cytoplasm	enzyme	15212	0.331787	0.392992
HIF1A	hypoxia inducible factor 1, alpha subunit (basic helix-loop-helix transcription factor)	Nucleus	transcription regulator	15251
HIPK3	homeodomain interacting protein kinase 3	Nucleus	kinase	15259	-0.491762
HIVEP1	human immunodeficiency virus type I enhancer binding protein 1	Nucleus	transcription regulator	110521	-0.610956	-0.302147
HK2	hexokinase 2	Cytoplasm	kinase	15277		1.01368
HK3	hexokinase 3 (white cell)	Cytoplasm	kinase	212032
HLA-C	major histocompatibility complex, class I, C	Plasma Membrane	other
HLA-DRA	major histocompatibility complex, class II, DR alpha	Plasma Membrane	transmembrane receptor	100504404		2.5242
HLA-F	major histocompatibility complex, class I, F	Plasma Membrane	transmembrane receptor	100529082|630294
HMGB1	high mobility group box 1	Nucleus	transcription regulator	15289	-0.232573
HMGCR	3-hydroxy-3-methylglutaryl-CoA reductase	Cytoplasm	enzyme	15357	-0.309867	-0.320911
HMGN2	high mobility group nucleosomal binding domain 2	Nucleus	other	15331|627375|100503799
HPGD	hydroxyprostaglandin dehydrogenase 15-(NAD)	Cytoplasm	enzyme	15446
HPGDS	hematopoietic prostaglandin D synthase	Cytoplasm	enzyme	54486	-1.64259
HPRT1	hypoxanthine phosphoribosyltransferase 1	Cytoplasm	enzyme	15452
HSD11B1	hydroxysteroid (11-beta) dehydrogenase 1	Cytoplasm	enzyme	15483
ID1	inhibitor of DNA binding 1, dominant negative helix-loop-helix protein	Nucleus	transcription regulator	15901
IDH2	isocitrate dehydrogenase 2 (NADP+), mitochondrial	Cytoplasm	enzyme	269951	0.685217
IDO1	indoleamine 2,3-dioxygenase 1	Cytoplasm	enzyme	15930
Ifi204 (includes others)	interferon activated gene 204	Nucleus	transcription regulator	100504287|545384|15951|226691|236312|15950|381308|100040462|226695		4.31008
IFIH1	interferon induced with helicase C domain 1	Nucleus	enzyme	71586		1.50898
IFIT1B	interferon-induced protein with tetratricopeptide repeats 1B	Cytoplasm	other	15957		2.64636
IFNAR2	interferon (alpha, beta and omega) receptor 2	Plasma Membrane	transmembrane receptor	15976
IFNG	interferon, gamma	Extracellular Space	cytokine	15978		10.6612
IFNGR2	interferon gamma receptor 2 (interferon gamma transducer 1)	Plasma Membrane	transmembrane receptor	15980
IGFBP5	insulin-like growth factor binding protein 5	Extracellular Space	other	16011	-0.272455	0.216894
IGFBP6	insulin-like growth factor binding protein 6	Extracellular Space	other	16012
IKBKE	inhibitor of kappa light polypeptide gene enhancer in B-cells, kinase epsilon	Cytoplasm	kinase	56489
IL10	interleukin 10	Extracellular Space	cytokine	16153
IL10RA	interleukin 10 receptor, alpha	Plasma Membrane	transmembrane receptor	16154		1.44758
IL12B	interleukin 12B (natural killer cell stimulatory factor 2, cytotoxic lymphocyte maturation factor 2, p40)	Extracellular Space	cytokine	16160
IL15RA	interleukin 15 receptor, alpha	Plasma Membrane	transmembrane receptor	16169
IL16	interleukin 16	Extracellular Space	cytokine	16170		-0.579535
IL17RB	interleukin 17 receptor B	Plasma Membrane	transmembrane receptor	50905		-2.59681
IL17RD	interleukin 17 receptor D	Cytoplasm	other	171463
IL18	interleukin 18 (interferon-gamma-inducing factor)	Extracellular Space	cytokine	16173
IL18BP	interleukin 18 binding protein	Extracellular Space	other	16068		2.18079
IL1B	interleukin 1, beta	Extracellular Space	cytokine	16176
IL1R1	interleukin 1 receptor, type I	Plasma Membrane	transmembrane receptor	16177	0.887927
IL1RN	interleukin 1 receptor antagonist	Extracellular Space	cytokine	16181		11.0008
IL21	interleukin 21	Extracellular Space	cytokine	60505
IL21R	interleukin 21 receptor	Plasma Membrane	transmembrane receptor	60504
IL2RA	interleukin 2 receptor, alpha	Plasma Membrane	transmembrane receptor	16184
IL4R	interleukin 4 receptor	Plasma Membrane	transmembrane receptor	16190	1.3383	1.64711
IL6	interleukin 6 (interferon, beta 2)	Extracellular Space	cytokine	16193
INHBA	inhibin, beta A	Extracellular Space	growth factor	16323
Ins1	insulin I	Extracellular Space	other	16333
IRF1	interferon regulatory factor 1	Nucleus	transcription regulator	16362		3.65234
IRF5	interferon regulatory factor 5	Nucleus	transcription regulator	27056
IRF7	interferon regulatory factor 7	Nucleus	transcription regulator	54123		2.92675
IRF8	interferon regulatory factor 8	Nucleus	transcription regulator	15900		2.50122
ISG15	ISG15 ubiquitin-like modifier	Extracellular Space	other	100038882		4.07561
ITGA4	integrin, alpha 4 (antigen CD49D, alpha 4 subunit of VLA-4 receptor)	Plasma Membrane	transmembrane receptor	16401
ITGAL	integrin, alpha L (antigen CD11A (p180), lymphocyte function-associated antigen 1; alpha polypeptide)	Plasma Membrane	transmembrane receptor	16408
ITGAM	integrin, alpha M (complement component 3 receptor 3 subunit)	Plasma Membrane	transmembrane receptor	16409		0.980201
ITGB2	integrin, beta 2 (complement component 3 receptor 3 and 4 subunit)	Plasma Membrane	transmembrane receptor	16414		1.80529
ITGB6	integrin, beta 6	Plasma Membrane	other	16420
ITGB7	integrin, beta 7	Plasma Membrane	transmembrane receptor	16421
KCNJ1	potassium inwardly-rectifying channel, subfamily J, member 1	Plasma Membrane	ion channel	56379
KIF20A	kinesin family member 20A	Cytoplasm	transporter	19348
KIT	v-kit Hardy-Zuckerman 4 feline sarcoma viral oncogene homolog	Plasma Membrane	transmembrane receptor	16590	-0.461203
KITLG	KIT ligand	Extracellular Space	growth factor	17311	-0.461418
KLF10	Kruppel-like factor 10	Nucleus	transcription regulator	21847
KRT23	keratin 23 (histone deacetylase inducible)	unknown	other	94179
KYNU	kynureninase	Cytoplasm	enzyme	70789
LAMP3	lysosomal-associated membrane protein 3	Plasma Membrane	other	239739
LCAT	lecithin-cholesterol acyltransferase	Extracellular Space	enzyme	16816
LCN2	lipocalin 2	Extracellular Space	transporter	16819	4.1903	4.40319
LEP	leptin	Extracellular Space	growth factor	16846
LGALS12	lectin, galactoside-binding, soluble, 12	Extracellular Space	other	56072
LIF	leukemia inhibitory factor	Extracellular Space	cytokine	16878
LITAF	lipopolysaccharide-induced TNF factor	Nucleus	transcription regulator	56722
LOX	lysyl oxidase	Extracellular Space	enzyme	16948
LPL	lipoprotein lipase	Cytoplasm	enzyme	16956
LRRC8C	leucine rich repeat containing 8 family, member C	Cytoplasm	other	100604	0.637521	0.73879
LTB	lymphotoxin beta (TNF superfamily, member 3)	Extracellular Space	cytokine	16994
LXN	latexin	Cytoplasm	other	17035
LYVE1	lymphatic vessel endothelial hyaluronan receptor 1	Plasma Membrane	transmembrane receptor	114332
MAN1C1	mannosidase, alpha, class 1C, member 1	Cytoplasm	enzyme	230815
MAP2K3	mitogen-activated protein kinase kinase 3	Cytoplasm	kinase	26397
MAP3K14	mitogen-activated protein kinase kinase kinase 14	Cytoplasm	kinase	53859
MAPKAP1	mitogen-activated protein kinase associated protein 1	Cytoplasm	other	227743
MARCKSL1	MARCKS-like 1	Cytoplasm	other	17357
MCL1	myeloid cell leukemia sequence 1 (BCL2-related)	Cytoplasm	transporter	17210		0.324153
MCM3	minichromosome maintenance complex component 3	Nucleus	enzyme	17215
MEFV	Mediterranean fever	Nucleus	other	54483
MEOX1	mesenchyme homeobox 1	Nucleus	transcription regulator	17285
MEOX2	mesenchyme homeobox 2	Nucleus	transcription regulator	17286
MMP13	matrix metallopeptidase 13 (collagenase 3)	Extracellular Space	peptidase	17386
MMP14	matrix metallopeptidase 14 (membrane-inserted)	Extracellular Space	peptidase	17387	-1.10257	-0.805989
MMP16	matrix metallopeptidase 16 (membrane-inserted)	Extracellular Space	peptidase	17389	-0.816617
MMP28	matrix metallopeptidase 28	Extracellular Space	peptidase	118453
MMP7	matrix metallopeptidase 7 (matrilysin, uterine)	Extracellular Space	peptidase	17393
MMP8	matrix metallopeptidase 8 (neutrophil collagenase)	Extracellular Space	peptidase	17394
MMP9	matrix metallopeptidase 9 (gelatinase B, 92kDa gelatinase, 92kDa type IV collagenase)	Extracellular Space	peptidase	17395
MPC1	mitochondrial pyruvate carrier 1	Cytoplasm	other	55951
MSR1	macrophage scavenger receptor 1	Plasma Membrane	transmembrane receptor	20288		5.03254
MUC4	mucin 4, cell surface associated	Extracellular Space	growth factor	140474
MVP	major vault protein	Nucleus	other	78388
MYO9B	myosin IXB	Cytoplasm	enzyme	17925
NAGLU	N-acetylglucosaminidase, alpha	Cytoplasm	enzyme	27419
NAIP	NLR family, apoptosis inhibitory protein	unknown	other	17952|17951|17940
NAMPT	nicotinamide phosphoribosyltransferase	Extracellular Space	cytokine	59027		0.522486
NCAM1	neural cell adhesion molecule 1	Plasma Membrane	other	17967
NCF1	neutrophil cytosolic factor 1	Cytoplasm	enzyme	17969	0.961234
NCF2	neutrophil cytosolic factor 2	Cytoplasm	enzyme	17970
NCOA2	nuclear receptor coactivator 2	Nucleus	transcription regulator	17978	-0.217553
NEDD9	neural precursor cell expressed, developmentally down-regulated 9	Nucleus	other	18003
NFATC2	nuclear factor of activated T-cells, cytoplasmic, calcineurin-dependent 2	Nucleus	transcription regulator	18019
NFKB1	nuclear factor of kappa light polypeptide gene enhancer in B-cells 1	Nucleus	transcription regulator	18033
NFKB2	nuclear factor of kappa light polypeptide gene enhancer in B-cells 2 (p49/p100)	Nucleus	transcription regulator	18034
NFKBIA	nuclear factor of kappa light polypeptide gene enhancer in B-cells inhibitor, alpha	Cytoplasm	transcription regulator	18035	1.81857	1.11526
NFKBIE	nuclear factor of kappa light polypeptide gene enhancer in B-cells inhibitor, epsilon	Nucleus	transcription regulator	18037
NFKBIZ	nuclear factor of kappa light polypeptide gene enhancer in B-cells inhibitor, zeta	Nucleus	transcription regulator	80859
NFRKB	nuclear factor related to kappaB binding protein	Nucleus	transcription regulator	235134
NLRP3	NLR family, pyrin domain containing 3	Cytoplasm	other	216799
NME3	NME/NM23 nucleoside diphosphate kinase 3	Cytoplasm	kinase	79059
NNMT	nicotinamide N-methyltransferase	Cytoplasm	enzyme	18113
NOD2	nucleotide-binding oligomerization domain containing 2	Cytoplasm	other	257632
NOS2	nitric oxide synthase 2, inducible	Cytoplasm	enzyme	18126
NPM3	nucleophosmin/nucleoplasmin 3	Nucleus	other	18150
NPPA	natriuretic peptide A	Extracellular Space	other	230899
Nppb	natriuretic peptide type B	unknown	other	18158
NQO1	NAD(P)H dehydrogenase, quinone 1	Cytoplasm	enzyme	18104
NR4A1	nuclear receptor subfamily 4, group A, member 1	Nucleus	ligand-dependent nuclear receptor	15370	-1.84032	-1.78237
NR4A3	nuclear receptor subfamily 4, group A, member 3	Nucleus	ligand-dependent nuclear receptor	18124	-1.71298	-1.40417
NRP1	neuropilin 1	Plasma Membrane	transmembrane receptor	18186
NTN1	netrin 1	Extracellular Space	other	18208
NUAK1	NUAK family, SNF1-like kinase, 1	unknown	kinase	77976
NUAK2	NUAK family, SNF1-like kinase, 2	unknown	kinase	74137
OAS1	2'-5'-oligoadenylate synthetase 1, 40/46kDa	Cytoplasm	enzyme	23960|246730		10.278
OAS2	2'-5'-oligoadenylate synthetase 2, 69/71kDa	Cytoplasm	enzyme	246728
OAS3	2'-5'-oligoadenylate synthetase 3, 100kDa	Cytoplasm	enzyme	246727
OASL	2'-5'-oligoadenylate synthetase-like	Cytoplasm	enzyme	231655
OCLN	occludin	Plasma Membrane	enzyme	18260
OGN	osteoglycin	Extracellular Space	growth factor	18295	-2.49503
OLFML2B	olfactomedin-like 2B	Extracellular Space	other	320078
OLR1	oxidized low density lipoprotein (lectin-like) receptor 1	Plasma Membrane	transmembrane receptor	108078
P2RY6	pyrimidinergic receptor P2Y, G-protein coupled, 6	Plasma Membrane	G-protein coupled receptor	233571
PAFAH2	platelet-activating factor acetylhydrolase 2, 40kDa	Cytoplasm	enzyme	100163
PC	pyruvate carboxylase	Cytoplasm	enzyme	18563
PCBP2	poly(rC) binding protein 2	Nucleus	other	18521
PCDH7	protocadherin 7	Plasma Membrane	other	54216	-0.226968
PCK1	phosphoenolpyruvate carboxykinase 1 (soluble)	Cytoplasm	kinase	18534
PCK2	phosphoenolpyruvate carboxykinase 2 (mitochondrial)	Cytoplasm	kinase	74551
PCP4	Purkinje cell protein 4	Cytoplasm	other	18546
PCSK6	proprotein convertase subtilisin/kexin type 6	Extracellular Space	peptidase	18553
PDCD1	programmed cell death 1	Plasma Membrane	phosphatase	18566
PDE2A	phosphodiesterase 2A, cGMP-stimulated	Cytoplasm	enzyme	207728	0.144324
PDE8B	phosphodiesterase 8B	Cytoplasm	enzyme	218461
PDGFA	platelet-derived growth factor alpha polypeptide	Extracellular Space	growth factor	18590
PDGFRA	platelet-derived growth factor receptor, alpha polypeptide	Plasma Membrane	kinase	18595
PDPN	podoplanin	Plasma Membrane	transporter	14726
PDZD2	PDZ domain containing 2	Plasma Membrane	other	68070	0.253488	0.311275
PECAM1	platelet/endothelial cell adhesion molecule 1	Plasma Membrane	other	18613
PENK	proenkephalin	Extracellular Space	other	18619		-0.262108
PIGR	polymeric immunoglobulin receptor	Plasma Membrane	transporter	18703
PKMYT1	protein kinase, membrane associated tyrosine/threonine 1	Cytoplasm	kinase	268930
PLA2G16	phospholipase A2, group XVI	Nucleus	enzyme	225845
PLA2G4A	phospholipase A2, group IVA (cytosolic, calcium-dependent)	Cytoplasm	enzyme	18783
PLA2G5	phospholipase A2, group V	Extracellular Space	enzyme	18784
PLAU	plasminogen activator, urokinase	Extracellular Space	peptidase	18792
PLAUR	plasminogen activator, urokinase receptor	Plasma Membrane	transmembrane receptor	18793		2.57311
PLIN1	perilipin 1	Cytoplasm	other	103968
PLIN4	perilipin 4	Cytoplasm	other	57435	4.71056	3.80407
PLK3	polo-like kinase 3	Nucleus	kinase	12795
PLSCR1	phospholipid scramblase 1	Plasma Membrane	enzyme	22038
PML	promyelocytic leukemia	Nucleus	transcription regulator	18854		0.818225
PPAP2A	phosphatidic acid phosphatase type 2A	Plasma Membrane	phosphatase	19012
PPARA	peroxisome proliferator-activated receptor alpha	Nucleus	ligand-dependent nuclear receptor	19013
PPARD	peroxisome proliferator-activated receptor delta	Nucleus	ligand-dependent nuclear receptor	19015
PPARG	peroxisome proliferator-activated receptor gamma	Nucleus	ligand-dependent nuclear receptor	19016
PPARGC1A	peroxisome proliferator-activated receptor gamma, coactivator 1 alpha	Nucleus	transcription regulator	19017
PPP1R3C	protein phosphatase 1, regulatory subunit 3C	Cytoplasm	phosphatase	53412	0.585721
PRKCD	protein kinase C, delta	Cytoplasm	kinase	18753
PRSS23	protease, serine, 23	Extracellular Space	peptidase	76453
PSMA2	proteasome (prosome, macropain) subunit, alpha type, 2	Cytoplasm	peptidase	19166
PSMB10	proteasome (prosome, macropain) subunit, beta type, 10	Cytoplasm	peptidase	19171	0.729967	0.862619
PSMB8	proteasome (prosome, macropain) subunit, beta type, 8	Cytoplasm	peptidase	16913	2.17504	3.66622
PSMB9	proteasome (prosome, macropain) subunit, beta type, 9	Cytoplasm	peptidase	16912		2.57311
PSME1	proteasome (prosome, macropain) activator subunit 1 (PA28 alpha)	Cytoplasm	other	19186		0.663799
PSME2	proteasome (prosome, macropain) activator subunit 2 (PA28 beta)	Cytoplasm	peptidase	19188		0.834527
PTEN	phosphatase and tensin homolog	Cytoplasm	phosphatase	19211	-0.158744
PTGS2	prostaglandin-endoperoxide synthase 2 (prostaglandin G/H synthase and cyclooxygenase)	Cytoplasm	enzyme	19225
PXMP2	peroxisomal membrane protein 2, 22kDa	Cytoplasm	other	19301
PYCARD	PYD and CARD domain containing	Cytoplasm	transcription regulator	66824
RAB32	RAB32, member RAS oncogene family	Cytoplasm	other	67844
RARRES2	retinoic acid receptor responder (tazarotene induced) 2	Plasma Membrane	transmembrane receptor	71660
RASD1	RAS, dexamethasone-induced 1	Cytoplasm	enzyme	19416	0.868375
RCAN1	regulator of calcineurin 1	Nucleus	transcription regulator	54720
RCN3	reticulocalbin 3, EF-hand calcium binding domain	Cytoplasm	other	52377
REL	v-rel reticuloendotheliosis viral oncogene homolog (avian)	Nucleus	transcription regulator	19696
RELB	v-rel reticuloendotheliosis viral oncogene homolog B	Nucleus	transcription regulator	19698
RETN	resistin	Extracellular Space	other	57264
RFTN1	raftlin, lipid raft linker 1	Plasma Membrane	other	76438
RFX5	regulatory factor X, 5 (influences HLA class II expression)	Nucleus	transcription regulator	53970
RGS1	regulator of G-protein signaling 1	Plasma Membrane	other	50778
RGS14	regulator of G-protein signaling 14	Cytoplasm	other	51791
RGS16	regulator of G-protein signaling 16	Cytoplasm	other	19734
RGS2	regulator of G-protein signaling 2, 24kDa	Nucleus	other	19735
RGS4	regulator of G-protein signaling 4	Cytoplasm	other	19736		-0.127512
RGS5	regulator of G-protein signaling 5	Plasma Membrane	other	19737
RGS7	regulator of G-protein signaling 7	Cytoplasm	enzyme	24012
RIPK1	receptor (TNFRSF)-interacting serine-threonine kinase 1	Plasma Membrane	kinase	19766		0.942346
RIPK2	receptor-interacting serine-threonine kinase 2	Plasma Membrane	kinase	192656
RNASE2	ribonuclease, RNase A family, 2 (liver, eosinophil-derived neurotoxin)	Cytoplasm	enzyme	93726
RNASE4	ribonuclease, RNase A family, 4	Extracellular Space	enzyme	58809
RND3	Rho family GTPase 3	Cytoplasm	enzyme	74194	-1.04313
RNF149	ring finger protein 149	unknown	other	67702
ROBO1	roundabout, axon guidance receptor, homolog 1 (Drosophila)	Plasma Membrane	transmembrane receptor	19876	-0.283566
RRM2	ribonucleotide reductase M2	Nucleus	enzyme	20135
RUNX2	runt-related transcription factor 2	Nucleus	transcription regulator	12393
S100A8	S100 calcium binding protein A8	Cytoplasm	other	20201
SAMD4A	sterile alpha motif domain containing 4A	Cytoplasm	translation regulator	74480	-0.550845
SCNN1A	sodium channel, non-voltage-gated 1 alpha subunit	Plasma Membrane	ion channel	20276
SCNN1B	sodium channel, non-voltage-gated 1, beta subunit	Plasma Membrane	ion channel	20277
SCNN1G	sodium channel, non-voltage-gated 1, gamma subunit	Plasma Membrane	ion channel	20278
SCUBE1	signal peptide, CUB domain, EGF-like 1	Plasma Membrane	transmembrane receptor	64706	-0.368379	-0.31833
SDC2	syndecan 2	Plasma Membrane	other	15529
SELE	selectin E	Plasma Membrane	transmembrane receptor	20339
SELPLG	selectin P ligand	Plasma Membrane	other	20345	0.708885
SEMA3C	sema domain, immunoglobulin domain (Ig), short basic domain, secreted, (semaphorin) 3C	Extracellular Space	other	20348
SEPP1	selenoprotein P, plasma, 1	Extracellular Space	other	20363	0.560315	0.579768
SERPINB9	serpin peptidase inhibitor, clade B (ovalbumin), member 9	Cytoplasm	other	20723
SERPINE2	serpin peptidase inhibitor, clade E (nexin, plasminogen activator inhibitor type 1), member 2	Extracellular Space	other	20720	0.201198
SERPINF1	serpin peptidase inhibitor, clade F (alpha-2 antiplasmin, pigment epithelium derived factor), member 1	Extracellular Space	other	20317
SHH	sonic hedgehog	Extracellular Space	peptidase	20423
SLC14A1	solute carrier family 14 (urea transporter), member 1 (Kidd blood group)	Plasma Membrane	transporter	108052		0.614692
SLC1A2	solute carrier family 1 (glial high affinity glutamate transporter), member 2	Plasma Membrane	transporter	20511	-0.0645997	-0.0502312
SLC1A3	solute carrier family 1 (glial high affinity glutamate transporter), member 3	Plasma Membrane	transporter	20512	0.136989	0.105576
SLC1A4	solute carrier family 1 (glutamate/neutral amino acid transporter), member 4	Plasma Membrane	transporter	55963
SLC20A1	solute carrier family 20 (phosphate transporter), member 1	Plasma Membrane	transporter	20515
SLC5A8	solute carrier family 5 (iodide transporter), member 8	Plasma Membrane	transporter	216225
SLC7A8	solute carrier family 7 (amino acid transporter light chain, L system), member 8	Plasma Membrane	transporter	50934
Slco1a4	solute carrier organic anion transporter family, member 1a4	Plasma Membrane	transporter	28250
SMAD3	SMAD family member 3	Nucleus	transcription regulator	17127
SMPD1	sphingomyelin phosphodiesterase 1, acid lysosomal	Cytoplasm	enzyme	20597	0.234041
SMPD2	sphingomyelin phosphodiesterase 2, neutral membrane (neutral sphingomyelinase)	Cytoplasm	enzyme	20598
SMPDL3A	sphingomyelin phosphodiesterase, acid-like 3A	Extracellular Space	enzyme	57319
SMURF1	SMAD specific E3 ubiquitin protein ligase 1	Cytoplasm	enzyme	75788
SMURF2	SMAD specific E3 ubiquitin protein ligase 2	Cytoplasm	enzyme	66313
SNCG	synuclein, gamma (breast cancer-specific protein 1)	Cytoplasm	other	20618
SND1	staphylococcal nuclease and tudor domain containing 1	Nucleus	enzyme	56463	0.367152
SOCS1	suppressor of cytokine signaling 1	Cytoplasm	other	12703		2.98815
SOCS3	suppressor of cytokine signaling 3	Cytoplasm	phosphatase	12702		2.62558
SOD1	superoxide dismutase 1, soluble	Cytoplasm	enzyme	20655
SP1	Sp1 transcription factor	Nucleus	transcription regulator	20683
SP3	Sp3 transcription factor	Nucleus	transcription regulator	20687	-0.355011
SPHK1	sphingosine kinase 1	Cytoplasm	kinase	20698
SPP1	secreted phosphoprotein 1	Extracellular Space	cytokine	20750		1.52917
SQSTM1	sequestosome 1	Cytoplasm	transcription regulator	18412	0.307929
ST3GAL5	ST3 beta-galactoside alpha-2,3-sialyltransferase 5	Cytoplasm	enzyme	20454
ST3GAL6	ST3 beta-galactoside alpha-2,3-sialyltransferase 6	Cytoplasm	enzyme	54613
ST6GAL1	ST6 beta-galactosamide alpha-2,6-sialyltranferase 1	Cytoplasm	enzyme	20440	0.498275	0.535638
STARD3	StAR-related lipid transfer (START) domain containing 3	Cytoplasm	transporter	59045
STAT1	signal transducer and activator of transcription 1, 91kDa	Nucleus	transcription regulator	20846	1.08193	2.75799
STAT4	signal transducer and activator of transcription 4	Nucleus	transcription regulator	20849
STEAP4	STEAP family member 4	Plasma Membrane	other	117167
STMN1	stathmin 1	Cytoplasm	other	16765	0.140694
SULT2A1	sulfotransferase family, cytosolic, 2A, dehydroepiandrosterone (DHEA)-preferring, member 1	Cytoplasm	enzyme	629219|434121|20859|434264|629203
SYTL1	synaptotagmin-like 1	Cytoplasm	enzyme	269589
TAP1	transporter 1, ATP-binding cassette, sub-family B (MDR/TAP)	Cytoplasm	transporter	21354	2.01276	4.46712
TAPBP	TAP binding protein (tapasin)	Cytoplasm	transporter	21356	0.394249	1.33311
TBX21	T-box 21	Nucleus	transcription regulator	57765
TBXAS1	thromboxane A synthase 1 (platelet)	Plasma Membrane	enzyme	21391
TDRD7	tudor domain containing 7	Cytoplasm	other	100121
TEK	TEK tyrosine kinase, endothelial	Plasma Membrane	kinase	21687	-1.17546	-0.730079
TF	transferrin	Extracellular Space	transporter	22041	0.431819
TFPI	tissue factor pathway inhibitor (lipoprotein-associated coagulation inhibitor)	Extracellular Space	other	21788	-1.25027
Tgtp1/Tgtp2	T cell specific GTPase 1	unknown	enzyme	21822|100039796	2.64281	5.60286
THY1	Thy-1 cell surface antigen	Plasma Membrane	other	21838	0.145759
TIMP1	TIMP metallopeptidase inhibitor 1	Extracellular Space	other	21857		3.1976
TIMP2	TIMP metallopeptidase inhibitor 2	Extracellular Space	other	21858
TIMP4	TIMP metallopeptidase inhibitor 4	Extracellular Space	other	110595	0.487809
TJP1	tight junction protein 1	Plasma Membrane	other	21872	-0.266211
TLR2	toll-like receptor 2	Plasma Membrane	transmembrane receptor	24088
TLR4	toll-like receptor 4	Plasma Membrane	transmembrane receptor	21898		1.67621
TLR7	toll-like receptor 7	Plasma Membrane	transmembrane receptor	170743
TLR8	toll-like receptor 8	Plasma Membrane	transmembrane receptor	170744
TM4SF1	transmembrane 4 L six family member 1	Plasma Membrane	other	17112
TNF	tumor necrosis factor	Extracellular Space	cytokine	21926
TNFAIP2	tumor necrosis factor, alpha-induced protein 2	Extracellular Space	other	21928		1.93568
TNFAIP3	tumor necrosis factor, alpha-induced protein 3	Nucleus	enzyme	21929
TNFAIP8	tumor necrosis factor, alpha-induced protein 8	Cytoplasm	other	106869
TNFRSF11A	tumor necrosis factor receptor superfamily, member 11a, NFKB activator	Plasma Membrane	transmembrane receptor	21934
TNFRSF18	tumor necrosis factor receptor superfamily, member 18	Plasma Membrane	transmembrane receptor	21936
TNFRSF1B	tumor necrosis factor receptor superfamily, member 1B	Plasma Membrane	transmembrane receptor	21938
TNFRSF4	tumor necrosis factor receptor superfamily, member 4	Plasma Membrane	transmembrane receptor	22163
TNFRSF9	tumor necrosis factor receptor superfamily, member 9	Plasma Membrane	transmembrane receptor	21942		9.97657
TNFSF10	tumor necrosis factor (ligand) superfamily, member 10	Extracellular Space	cytokine	22035		1.70002
TNFSF13B	tumor necrosis factor (ligand) superfamily, member 13b	Extracellular Space	cytokine	24099
TNFSF15	tumor necrosis factor (ligand) superfamily, member 15	Extracellular Space	cytokine	326623
TNIP1	TNFAIP3 interacting protein 1	Nucleus	other	57783
TNN	tenascin N	Plasma Membrane	other	329278
TPD52L2	tumor protein D52-like 2	Cytoplasm	other	66314
TPT1	tumor protein, translationally-controlled 1	Cytoplasm	other	22070
TRADD	TNFRSF1A-associated via death domain	Cytoplasm	other	71609
TRAF1	TNF receptor-associated factor 1	Cytoplasm	other	22029
TRAF2	TNF receptor-associated factor 2	Cytoplasm	enzyme	22030
TRAF3	TNF receptor-associated factor 3	Cytoplasm	enzyme	22031	-0.460092	-0.373928
TRAF6	TNF receptor-associated factor 6, E3 ubiquitin protein ligase	Cytoplasm	enzyme	22034
TRAFD1	TRAF-type zinc finger domain containing 1	unknown	other	231712		0.52145
TREM2	triggering receptor expressed on myeloid cells 2	Plasma Membrane	transmembrane receptor	83433
TWIST2	twist basic helix-loop-helix transcription factor 2	Nucleus	transcription regulator	13345
TXNIP	thioredoxin interacting protein	Cytoplasm	other	56338	1.45943	0.830609
TYK2	tyrosine kinase 2	Plasma Membrane	kinase	54721
UBD	ubiquitin D	Nucleus	other	24108
UCP1	uncoupling protein 1 (mitochondrial, proton carrier)	Cytoplasm	transporter	22227
VASP	vasodilator-stimulated phosphoprotein	Plasma Membrane	other	22323
VCAM1	vascular cell adhesion molecule 1	Plasma Membrane	transmembrane receptor	22329		0.685741
VIPR2	vasoactive intestinal peptide receptor 2	Plasma Membrane	G-protein coupled receptor	22355
WHSC1	Wolf-Hirschhorn syndrome candidate 1	Nucleus	enzyme	107823	-0.513095
WISP1	WNT1 inducible signaling pathway protein 1	Extracellular Space	other	22402
WLS	wntless homolog (Drosophila)	Cytoplasm	other	68151	-0.435472	-0.460518
WNT5A	wingless-type MMTV integration site family, member 5A	Extracellular Space	cytokine	22418
WNT7A	wingless-type MMTV integration site family, member 7A	Extracellular Space	cytokine	22421
WTAP	Wilms tumor 1 associated protein	Nucleus	other	60532
ZC3H12A	zinc finger CCCH-type containing 12A	Cytoplasm	other	230738
ZNF365	zinc finger protein 365	Cytoplasm	other	216049	-0.180971
